# Supplementary material for: Diazido­bis[4,4,5,5-tetra­methyl-2-(1,3-thia­zol-2-yl)-2-imidazoline-1-oxyl-3-oxide-κ2 O,N]manganese(II)
Source: Acta Crystallogr Sect E Struct Rep Online. 2009 Jan 14;65(Pt 2):m181. doi: 10.1107/S1600536809000786 (PMC2968124; doi:10.1107/S1600536809000786)
Supplement: Supplementary file 2 [file e-65-0m181-Isup2.hkl]

# 
# h,k,l, Fc-squared, Fo-squared, sigma(Fo-squared) and status flag 
# 
data_I
_shelx_title ' B in P2(1)/c' 
_shelx_refln_list_code          4 
_shelx_F_calc_maximum      242.00 
_exptl_crystal_F_000       642.00 
_reflns_d_resolution_high  0.7697 
 
loop_ 
 _symmetry_equiv_pos_as_xyz 
 'x, y, z' 
 '-x, y+1/2, -z+1/2' 
 '-x, -y, -z' 
 'x, -y-1/2, z-1/2' 
 
_cell_length_a     9.9600 
_cell_length_b    12.2717 
_cell_length_c    11.3532 
_cell_angle_alpha  90.000 
_cell_angle_beta  103.714 
_cell_angle_gamma  90.000 
 
_shelx_F_squared_multiplier     1.000 
 
loop_ 
 _refln_index_h 
 _refln_index_k 
 _refln_index_l 
 _refln_F_squared_calc 
 _refln_F_squared_meas 
 _refln_F_squared_sigma 
 _refln_observed_status 
   2   0   0     2611.96     4052.41    182.48 o 
   3   0   0        7.04        3.61      0.86 o 
   5   0   0     1309.89     1969.43     89.52 o 
   6   0   0      622.36      928.57     43.04 o 
   7   0   0      360.26      432.18     16.78 o 
   8   0   0     1311.87     1342.88     42.56 o 
   9   0   0      184.98      180.41      9.94 o 
  10   0   0        3.94        1.39      1.72 o 
   1   1   0     2590.49     3215.27    411.01 o 
   2   1   0      753.50      716.57     32.69 o 
   3   1   0      685.69     1154.09     35.98 o 
   4   1   0        3.54        8.42      0.84 o 
   5   1   0      554.10      621.83     29.09 o 
   6   1   0       74.72       83.05      5.17 o 
   7   1   0      936.21     1044.71     94.39 o 
   8   1   0       47.95       53.15      2.44 o 
   9   1   0      359.17      348.23     10.04 o 
  10   1   0       10.54        6.99      1.27 o 
  12   1   0        9.89       44.97     20.36 o 
   0   2   0     5900.07     5793.42    195.16 o 
   1   2   0      759.49      938.26     25.48 o 
   2   2   0     9656.74    11315.28    876.27 o 
   4   2   0       99.49       93.83      5.39 o 
   5   2   0      536.19      551.59     26.01 o 
   6   2   0      436.76      387.37     18.85 o 
   7   2   0      359.93      371.59     18.37 o 
   8   2   0        2.34        1.49      1.08 o 
   9   2   0      301.39      325.36     29.79 o 
  10   2   0      170.19      177.20     10.18 o 
   1   3   0     4999.16     5233.55    140.18 o 
   2   3   0     5286.49     5708.84    153.58 o 
   3   3   0       64.30       54.53      4.71 o 
   4   3   0       55.01       61.78      3.99 o 
   5   3   0     1398.89     1399.17     47.74 o 
   6   3   0        0.25        0.27      1.10 o 
   7   3   0      506.39      491.48     23.81 o 
   8   3   0      121.40      115.59      7.16 o 
   9   3   0       33.75       39.86      3.99 o 
   0   4   0     2356.78     2201.73    123.22 o 
   1   4   0     1244.59     1240.54     33.73 o 
   2   4   0     1198.79     1297.46     35.35 o 
   3   4   0     2825.03     3252.18    116.82 o 
   4   4   0     3301.74     3476.08    117.18 o 
   5   4   0       14.92       27.26      5.32 o 
   6   4   0      270.80      289.08     10.88 o 
   7   4   0       74.37       82.87      4.14 o 
   8   4   0      961.77      933.93     32.64 o 
   9   4   0      304.18      293.11     11.43 o 
  12   4   0      249.13      301.73     22.57 o 
   1   5   0      528.16      571.43     15.98 o 
   2   5   0      451.23      500.00     14.13 o 
   3   5   0     2870.42     3157.76     85.17 o 
   4   5   0      651.21      765.03     21.26 o 
   5   5   0      491.93      509.46     18.16 o 
   6   5   0      526.43      542.28     19.32 o 
   7   5   0       83.10       89.01      4.45 o 
   8   5   0        9.80       13.25      3.96 o 
   9   5   0       74.33       70.48      7.76 o 
   0   6   0       34.00       38.17      3.20 o 
   1   6   0     1175.37     1131.00     31.13 o 
   2   6   0     1256.08     1279.48     35.03 o 
   3   6   0       26.36       19.13      1.41 o 
   4   6   0       42.88       50.72      2.38 o 
   5   6   0      699.81      786.03     27.46 o 
   6   6   0     1119.27     1104.75     38.20 o 
   7   6   0      350.22      349.80     13.21 o 
   8   6   0       65.78       57.03      7.35 o 
   9   6   0      118.35      118.55      7.81 o 
  11   6   0        6.13        4.42      3.55 o 
   1   7   0        0.01        0.51      0.57 o 
   2   7   0      158.63      162.63      5.35 o 
   3   7   0       28.56       41.54      2.19 o 
   4   7   0       22.11       21.98      1.62 o 
   5   7   0      398.80      426.37     24.57 o 
   6   7   0        2.77        4.65      1.10 o 
   7   7   0      395.83      413.18     15.45 o 
   8   7   0        7.38        7.81      1.42 o 
   9   7   0       17.11       23.17      3.34 o 
  11   7   0        2.76        1.99      3.61 o 
   0   8   0       20.83       13.84      2.32 o 
   1   8   0      968.83      933.95     25.34 o 
   2   8   0      656.21      675.52     27.43 o 
   3   8   0      627.43      628.00     17.94 o 
   4   8   0      144.63      142.28      5.07 o 
   5   8   0        4.70        2.13      1.17 o 
   6   8   0      254.55      271.89     11.64 o 
   7   8   0      225.03      228.93      9.47 o 
   8   8   0      122.32      120.77      5.92 o 
   9   8   0      125.49      112.14      7.86 o 
  10   8   0      245.90      264.40     17.94 o 
   1   9   0      227.57      213.34      6.98 o 
   2   9   0      207.17      196.82      6.55 o 
   3   9   0      237.05      234.90     12.22 o 
   4   9   0       85.22       86.74      5.98 o 
   5   9   0       26.35       27.21      3.20 o 
   6   9   0       24.32       22.37      2.28 o 
   7   9   0       15.01       13.76      1.65 o 
   8   9   0        0.14       -0.04      1.14 o 
   9   9   0        4.66        7.23      2.61 o 
  10   9   0        1.78       -0.11      3.07 o 
   0  10   0      438.83      393.83     20.09 o 
   1  10   0      436.73      437.79     13.11 o 
   2  10   0      435.89      403.30     12.24 o 
   3  10   0      156.08      156.14      5.61 o 
   4  10   0      434.67      418.86     12.74 o 
   5  10   0      184.51      165.71      8.33 o 
   6  10   0      414.60      386.32     10.75 o 
   7  10   0      133.41      127.77      5.10 o 
   8  10   0       24.65       30.19      2.34 o 
   9  10   0        5.99        6.11      1.83 o 
   1  11   0       17.18       12.02      1.94 o 
   2  11   0        2.20        1.07      1.08 o 
   3  11   0      115.52      117.52      4.70 o 
   4  11   0       21.70       21.56      1.98 o 
   5  11   0       95.65      100.99      6.66 o 
   6  11   0       35.05       41.27      3.12 o 
   7  11   0        3.89        5.25      1.27 o 
   8  11   0        3.86        1.83      1.29 o 
   9  11   0        0.66        0.89      1.27 o 
   0  12   0       25.76       28.17      3.88 o 
   1  12   0      578.55      565.42     20.09 o 
   2  12   0      470.76      495.83     17.43 o 
   3  12   0        1.42       -0.15      1.10 o 
   4  12   0       21.61       27.61      3.80 o 
   5  12   0      121.54      112.99      4.80 o 
   6  12   0      516.12      512.21     19.12 o 
   7  12   0       59.09       58.80      4.09 o 
   8  12   0        1.73        2.14      1.34 o 
   1  13   0      109.54      105.19      9.48 o 
   2  13   0        0.54       -0.74      1.43 o 
   3  13   0      112.07       99.75      4.46 o 
   4  13   0       10.57       13.60      1.86 o 
   5  13   0       12.88       12.24      1.90 o 
   6  13   0        1.51        0.94      1.33 o 
   7  13   0        1.25        1.08      1.67 o 
   0  14   0      491.34      511.79     26.72 o 
   1  14   0       26.67       30.43      3.13 o 
   2  14   0        4.37        5.66      1.92 o 
   3  14   0       85.32       75.48      4.76 o 
   4  14   0      177.49      175.07      6.74 o 
   5  14   0      107.36      112.75      7.70 o 
   6  14   0        0.21       -1.57      1.50 o 
   1  15   0       83.58       90.04      5.52 o 
   2  15   0        0.53       -0.29      2.91 o 
   3  15   0       77.41       77.93      5.84 o 
   4  15   0        2.17        6.13      2.17 o 
 -11   1   1      104.98      110.58      4.43 o 
 -10   1   1       39.42       54.85      2.83 o 
  -9   1   1      359.80      361.01     10.41 o 
  -8   1   1       63.26       76.34      3.02 o 
  -7   1   1      684.21      756.43     24.10 o 
  -6   1   1       22.58       16.57      1.16 o 
  -5   1   1     2712.07     2719.98     69.56 o 
  -4   1   1     4618.93     4369.01    111.45 o 
  -3   1   1     3054.47     3047.40     77.83 o 
  -2   1   1     8916.95     8973.28    209.65 o 
  -1   1   1      635.52      564.65     18.24 o 
   0   1   1     9930.52    15985.62    801.51 o 
   1   1   1    15286.26    20856.18   1188.93 o 
   2   1   1     6557.01     5996.56    370.54 o 
   4   1   1      175.57      299.15     14.27 o 
   6   1   1     1760.80     2149.54     69.07 o 
   7   1   1      247.34      276.88      7.81 o 
   8   1   1      878.93      818.99     18.93 o 
  10   1   1       94.23      140.59     29.30 o 
  11   1   1       61.85      134.82     32.26 o 
  12   1   1        1.21       -3.07      6.57 o 
 -11   2   1       95.76       92.83      4.20 o 
 -10   2   1       38.96       33.21      2.68 o 
  -9   2   1        2.60        3.83      3.04 o 
  -8   2   1       16.71       14.98      1.91 o 
  -7   2   1      629.28      693.67     82.22 o 
  -6   2   1       28.76       23.48      2.48 o 
  -5   2   1       10.68       16.67      1.67 o 
  -4   2   1      198.99      184.54      9.64 o 
  -3   2   1     4602.49     4426.77    141.13 o 
  -2   2   1      804.76      889.54     21.85 o 
  -1   2   1      450.05      457.53     14.40 o 
   0   2   1      485.23      416.98     20.47 o 
   1   2   1     1127.74     1271.68    177.63 o 
   2   2   1      669.10      598.93     63.61 o 
   3   2   1       40.21       41.37      2.69 o 
   4   2   1      855.02     1143.14    161.10 o 
   5   2   1      248.49      288.53     14.11 o 
   6   2   1        6.46        3.77      1.29 o 
   7   2   1      196.33      209.47     11.04 o 
   8   2   1      174.75      173.52      6.74 o 
   9   2   1       65.18      129.64     12.60 o 
  10   2   1       18.52       29.21     11.18 o 
  11   2   1       13.82       20.84      6.25 o 
  12   2   1       15.84       20.04      7.33 o 
 -11   3   1      508.79      507.70     25.69 o 
 -10   3   1       34.21       37.73      2.89 o 
  -9   3   1       33.87       39.39      4.31 o 
  -8   3   1      323.73      324.57     16.64 o 
  -7   3   1     1021.75     1126.54     73.52 o 
  -6   3   1      217.41      204.53      8.73 o 
  -5   3   1      110.87      132.77      5.51 o 
  -4   3   1     2747.40     2760.12     88.49 o 
  -3   3   1     6445.62     7239.10    480.83 o 
  -2   3   1     1795.32     1802.49     43.97 o 
  -1   3   1     4665.22     5082.99    136.23 o 
   0   3   1     3783.27     3744.90    146.14 o 
   1   3   1      220.95      222.29      9.80 o 
   2   3   1      138.72      148.28      7.49 o 
   3   3   1      377.69      363.63     18.07 o 
   4   3   1     2421.99     2662.27    100.34 o 
   5   3   1     1971.83     1971.59     89.79 o 
   6   3   1      242.75      227.24     11.69 o 
   7   3   1      127.22      117.79      7.00 o 
   8   3   1      526.51      580.01     40.23 o 
  10   3   1        3.97        5.76      3.39 o 
  11   3   1        0.81        1.62      3.82 o 
  12   3   1      119.40      142.89     13.73 o 
 -11   4   1        0.54       -2.10      1.89 o 
 -10   4   1      199.67      211.57     12.23 o 
  -9   4   1       44.12       43.41      4.26 o 
  -8   4   1      132.90      127.52      5.74 o 
  -7   4   1      447.45      410.39     15.00 o 
  -6   4   1       12.16       12.00      1.66 o 
  -5   4   1       92.62      109.54      4.16 o 
  -4   4   1      468.19      500.20     14.16 o 
  -3   4   1      745.42      769.74     21.29 o 
  -2   4   1     4344.21     4653.52    125.04 o 
  -1   4   1     4391.97     4826.89    251.98 o 
   0   4   1     1242.97     1195.31     43.30 o 
   1   4   1     1395.17     1402.23     56.25 o 
   2   4   1       12.10       15.59      0.94 o 
   3   4   1        6.09        9.87      0.78 o 
   4   4   1       23.72       22.25      1.40 o 
   5   4   1     1872.04     2018.09     90.43 o 
   6   4   1       22.31       28.81      3.10 o 
   7   4   1        4.01        4.31      1.01 o 
   8   4   1        4.24        2.77      1.05 o 
   9   4   1       65.98       62.80      5.60 o 
  10   4   1       17.89       17.76      2.65 o 
  11   4   1      160.18      164.01     13.47 o 
 -11   5   1       16.05       13.63      3.29 o 
 -10   5   1      345.73      359.85     19.01 o 
  -9   5   1      362.90      355.38     18.47 o 
  -8   5   1      132.73      150.59     14.75 o 
  -7   5   1       15.90       15.87      1.54 o 
  -6   5   1       69.92       63.11      2.78 o 
  -5   5   1      722.12      728.62     20.45 o 
  -4   5   1      153.65      173.20      5.52 o 
  -3   5   1     1400.52     1473.35     40.17 o 
  -2   5   1     5311.40     5526.47    148.33 o 
  -1   5   1     4195.98     4485.78    152.65 o 
   0   5   1       18.69       16.63      0.97 o 
   1   5   1      154.96      173.82      7.20 o 
   2   5   1     4760.30     5107.28    130.21 o 
   3   5   1     4180.83     4070.09    136.42 o 
   4   5   1       23.71       23.79      3.31 o 
   5   5   1       96.86       95.36      4.39 o 
   6   5   1      525.44      551.53     19.73 o 
   7   5   1      421.25      428.36     15.76 o 
   8   5   1       58.49       56.37      3.47 o 
   9   5   1       67.40       66.73      5.92 o 
  10   5   1      147.39      157.01     10.72 o 
  11   5   1       76.11       84.78      8.56 o 
 -11   6   1       22.52       26.61      3.77 o 
 -10   6   1        0.51        2.56      1.60 o 
  -9   6   1      119.23      119.09      7.92 o 
  -8   6   1       93.11       92.29      5.17 o 
  -7   6   1      242.34      241.93      7.70 o 
  -6   6   1      320.20      310.15      9.48 o 
  -5   6   1     1501.06     1556.14     42.81 o 
  -4   6   1       74.74       65.91      2.78 o 
  -3   6   1     1019.67     1059.33     29.20 o 
  -2   6   1       13.64       37.39      2.15 o 
  -1   6   1        9.25        9.67      0.76 o 
   0   6   1      725.97      714.14     20.52 o 
   1   6   1     2946.95     2954.01     80.00 o 
   2   6   1      633.03      608.56     17.17 o 
   3   6   1       44.67       32.17      1.80 o 
   4   6   1      376.65      399.92     17.47 o 
   5   6   1      485.18      509.13     18.28 o 
   6   6   1      568.66      545.10     19.53 o 
   7   6   1      190.71      186.59      7.76 o 
   8   6   1      192.91      192.34      6.90 o 
   9   6   1       79.92       80.33      4.94 o 
  11   6   1        8.17        6.36      3.45 o 
 -10   7   1      148.94      148.12      9.59 o 
  -9   7   1      212.87      227.65     15.11 o 
  -8   7   1      368.10      345.80     15.84 o 
  -7   7   1      350.47      352.06     10.79 o 
  -6   7   1        5.90        4.88      1.06 o 
  -5   7   1      120.16       99.30      3.86 o 
  -4   7   1      879.24      879.43     24.69 o 
  -3   7   1     1505.70     1443.16     39.62 o 
  -2   7   1       88.48       79.09      3.11 o 
  -1   7   1      573.57      600.29     17.00 o 
   0   7   1     2146.38     2086.45     51.02 o 
   1   7   1     3035.74     2772.00    106.36 o 
   2   7   1      543.49      536.54     15.38 o 
   3   7   1       99.38       84.53      3.95 o 
   4   7   1      796.71      807.09     20.55 o 
   5   7   1      757.98      786.38     26.09 o 
   6   7   1       10.21       11.10      1.92 o 
   7   7   1      151.12      167.32      6.13 o 
   8   7   1      306.07      316.96     10.58 o 
   9   7   1      165.80      170.84     12.50 o 
  10   7   1       49.89       36.41      5.28 o 
  11   7   1        7.71        6.09      3.18 o 
 -10   8   1       21.09       22.68      3.82 o 
  -9   8   1       37.82       42.26      6.65 o 
  -8   8   1      160.39      159.19      7.03 o 
  -7   8   1      183.50      167.22      5.96 o 
  -6   8   1      139.50      133.37      4.93 o 
  -5   8   1       14.37       11.10      1.36 o 
  -4   8   1       68.94       73.17      3.16 o 
  -3   8   1      111.44      103.32      3.91 o 
  -2   8   1      224.62      216.71      6.96 o 
  -1   8   1      919.37      919.32     25.69 o 
   0   8   1     1100.23     1084.47     27.00 o 
   1   8   1     1035.47      947.53     32.05 o 
   2   8   1      695.53      646.40     25.99 o 
   3   8   1      320.41      306.35      9.38 o 
   4   8   1      149.02      128.41      5.52 o 
   5   8   1       15.97       18.56      1.67 o 
   6   8   1      129.87      125.54      4.94 o 
   7   8   1        0.47        1.04      0.87 o 
   8   8   1      165.10      164.52      6.27 o 
   9   8   1       16.68       17.84      2.53 o 
  10   8   1       11.40       10.72      3.34 o 
 -10   9   1      206.30      199.45     12.33 o 
  -9   9   1      153.68      150.77     12.98 o 
  -8   9   1        0.90        2.41      1.43 o 
  -7   9   1       27.37       23.83      2.46 o 
  -6   9   1     1399.47     1365.94     38.23 o 
  -5   9   1      804.80      821.49     23.39 o 
  -4   9   1      303.46      285.37      8.99 o 
  -3   9   1       16.40       13.31      1.58 o 
  -2   9   1     1071.01     1032.29     28.96 o 
  -1   9   1     3283.06     3170.43    102.11 o 
   0   9   1       37.76       36.12      2.76 o 
   1   9   1      111.07      110.62      4.27 o 
   2   9   1     2142.02     2147.25     58.75 o 
   3   9   1     1373.05     1349.69     37.43 o 
   4   9   1       17.97       18.01      1.45 o 
   5   9   1        4.43        3.42      0.96 o 
   6   9   1      426.67      438.90     14.11 o 
   7   9   1      693.39      666.63     20.74 o 
   8   9   1        6.97        9.96      1.37 o 
   9   9   1       22.33       21.28      3.66 o 
  10   9   1       86.61       88.44      7.76 o 
  -9  10   1       34.32       35.79      3.22 o 
  -8  10   1       32.18       31.66      2.93 o 
  -7  10   1       95.68       83.05      4.87 o 
  -6  10   1       40.13       42.19      2.64 o 
  -5  10   1       60.10       56.31      3.02 o 
  -4  10   1      590.51      578.97     17.00 o 
  -3  10   1       14.90       13.21      1.50 o 
  -2  10   1      870.80      853.23     24.19 o 
  -1  10   1       25.10       24.49      2.26 o 
   0  10   1      220.16      203.06      6.85 o 
   1  10   1      150.44      139.83      5.16 o 
   2  10   1        0.86        1.90      1.05 o 
   3  10   1      535.79      528.41     15.64 o 
   4  10   1       34.50       32.06      1.98 o 
   5  10   1      427.19      429.66     11.75 o 
   6  10   1       92.52       83.30      3.31 o 
   7  10   1       57.40       54.23      2.83 o 
   8  10   1       36.50       31.01      2.43 o 
   9  10   1       18.48       18.31      3.66 o 
  -9  11   1        0.47       -0.08      1.33 o 
  -8  11   1       64.72       63.96      4.15 o 
  -7  11   1      122.64      130.78      7.94 o 
  -6  11   1      119.06      104.88      4.49 o 
  -5  11   1       17.74       18.11      1.85 o 
  -4  11   1      492.94      469.01     14.28 o 
  -3  11   1      493.10      495.15     14.86 o 
  -2  11   1        4.53        2.59      1.37 o 
  -1  11   1      229.39      207.48      8.47 o 
   0  11   1       93.84      101.10      5.03 o 
   1  11   1       60.78       72.52      3.44 o 
   2  11   1      396.91      404.56     12.49 o 
   3  11   1       46.14       46.46      2.75 o 
   4  11   1      304.04      309.95      9.96 o 
   5  11   1      366.58      328.69     13.53 o 
   6  11   1        6.97        5.20      1.21 o 
   7  11   1       71.45       71.22      3.71 o 
   8  11   1       32.68       35.21      3.16 o 
  -8  12   1       22.51       17.47      2.46 o 
  -7  12   1        0.07        1.38      1.80 o 
  -6  12   1       32.05       27.85      7.54 o 
  -5  12   1       44.20       46.19      2.95 o 
  -4  12   1      185.29      183.33      6.67 o 
  -3  12   1      137.11      132.00      5.16 o 
  -2  12   1      269.94      255.21     13.90 o 
  -1  12   1        8.02        7.78      1.77 o 
   0  12   1       15.87       13.71      4.15 o 
   1  12   1        4.45        1.26      1.23 o 
   2  12   1       16.93       15.14      1.86 o 
   3  12   1      111.68      121.07      4.98 o 
   4  12   1       19.23       19.76      2.77 o 
   5  12   1       70.07       78.95      3.83 o 
   6  12   1       91.83       93.95      6.04 o 
   7  12   1       57.15       51.48      4.33 o 
   8  12   1       14.68       13.42      2.23 o 
  -7  13   1        1.67        3.36      1.84 o 
  -6  13   1       82.34       81.10      4.91 o 
  -5  13   1      338.27      343.33     11.21 o 
  -4  13   1        7.23        7.06      1.59 o 
  -3  13   1       35.22       36.33      3.18 o 
  -2  13   1      149.84      148.89      7.01 o 
  -1  13   1      343.21      344.30     13.27 o 
   0  13   1      103.26      111.14      5.75 o 
   1  13   1       83.71       89.83      5.05 o 
   2  13   1      212.53      210.53      7.53 o 
   3  13   1      156.99      151.42      5.96 o 
   4  13   1       19.56       19.84      2.19 o 
   5  13   1        0.81       -0.58      1.28 o 
   6  13   1      262.37      272.70      9.37 o 
   7  13   1       50.16       41.07      3.00 o 
  -6  14   1        6.70        5.87      2.09 o 
  -5  14   1       15.81       21.33      2.74 o 
  -4  14   1        0.06       -0.07      1.56 o 
  -3  14   1        2.18        4.37      2.45 o 
  -2  14   1       25.49       23.51      5.84 o 
  -1  14   1       68.79       70.90      8.35 o 
   0  14   1       26.29       27.17      4.44 o 
   1  14   1        8.25       11.38      2.30 o 
   2  14   1       24.73       17.24      4.01 o 
   3  14   1        6.53        8.16      1.76 o 
   4  14   1        5.05        8.50      1.80 o 
   5  14   1        2.86        0.43      1.66 o 
  -4  15   1       21.89       22.85      5.20 o 
  -3  15   1       52.84       57.13      7.49 o 
  -2  15   1       27.81       21.47      2.96 o 
  -1  15   1        6.34        5.57      2.09 o 
   0  15   1      153.25      160.70      7.83 o 
   1  15   1      198.67      216.31      9.69 o 
   2  15   1        0.22        1.28      1.79 o 
   3  15   1        2.23        2.22      1.50 o 
 -12   0   2       30.27       30.90      3.29 o 
 -11   0   2      429.50      426.16     15.21 o 
 -10   0   2      126.99      129.12      5.73 o 
  -9   0   2       25.96       29.55      2.37 o 
  -8   0   2      431.65      418.06     14.26 o 
  -7   0   2     3755.41     3820.10    173.33 o 
  -6   0   2     1220.13     1255.34     57.95 o 
  -5   0   2       82.00       92.86      5.66 o 
  -4   0   2      295.16      266.83     13.09 o 
  -3   0   2     4720.87     5240.55    714.63 o 
  -2   0   2        9.22        5.16      1.35 o 
  -1   0   2      453.80      437.73     20.14 o 
   0   0   2      924.42     1494.16     85.59 o 
   1   0   2    58562.29    53839.43   3100.41 o 
   2   0   2     3608.98     2712.93    155.50 o 
   3   0   2    12280.74    10504.10    283.03 o 
   4   0   2     3350.96     2996.81    121.08 o 
   5   0   2     2155.34     1709.22     46.54 o 
   6   0   2     2430.51     2127.33     58.23 o 
   7   0   2       10.86       13.78      2.17 o 
   8   0   2      219.53      182.86     13.36 o 
   9   0   2      806.43      936.92     56.82 o 
  10   0   2       28.23       33.82      6.73 o 
  11   0   2       12.05       17.34      7.06 o 
  12   0   2        1.16        8.40      8.46 o 
 -12   1   2       38.83       40.85      2.73 o 
 -11   1   2       16.21       17.68      1.94 o 
 -10   1   2       27.08       26.32      1.69 o 
  -9   1   2       58.93       55.07      2.65 o 
  -8   1   2      241.36      217.07      6.66 o 
  -7   1   2       18.82       10.99      1.21 o 
  -6   1   2     1843.85     1827.61     47.28 o 
  -5   1   2        6.26        8.06      0.89 o 
  -4   1   2     2703.30     2715.36     69.54 o 
  -3   1   2      324.24      337.55      8.32 o 
  -2   1   2       97.95       88.87      2.72 o 
  -1   1   2     2835.65     2904.60     92.15 o 
   0   1   2     1392.15     2151.36    140.21 o 
   1   1   2      266.00      287.13     17.02 o 
   2   1   2    17246.05    18484.95    656.74 o 
   3   1   2     2086.25     1783.13     82.29 o 
   4   1   2      700.58      593.19     18.88 o 
   5   1   2      165.20      142.25      4.97 o 
   6   1   2        3.47        3.40      1.38 o 
   7   1   2       14.66       18.68      1.32 o 
   8   1   2      154.39      147.13     16.13 o 
   9   1   2       36.40       39.56      8.24 o 
  10   1   2       50.00       61.37      5.94 o 
  11   1   2       18.01       27.01      8.56 o 
  12   1   2       18.38       45.14     10.45 o 
 -12   2   2       44.19       48.95      3.01 o 
 -11   2   2       34.53       34.89      3.96 o 
 -10   2   2       91.48       84.56      9.13 o 
  -9   2   2      213.40      227.71      8.91 o 
  -8   2   2      255.10      247.78      9.37 o 
  -7   2   2      107.38      109.15      3.83 o 
  -6   2   2      989.93      984.25     25.88 o 
  -5   2   2     4516.76     4322.04    110.48 o 
  -4   2   2     3089.93     3123.20     87.63 o 
  -3   2   2     1425.90     1663.23     62.33 o 
  -2   2   2      736.80      716.26     23.27 o 
  -1   2   2     3665.74     5375.18    273.94 o 
   0   2   2     1295.31     1570.58    124.85 o 
   1   2   2      292.39      298.93     11.67 o 
   2   2   2     1925.07     2025.38     71.52 o 
   3   2   2      439.08      409.18     18.90 o 
   4   2   2     4673.60     4378.17    130.25 o 
   5   2   2     1129.04      975.13     29.65 o 
   6   2   2     1767.83     1730.40     77.20 o 
   7   2   2      896.90      818.54     46.65 o 
   8   2   2      116.37       88.06      7.54 o 
   9   2   2        4.64       -0.32      2.29 o 
  10   2   2       25.17       30.38      5.17 o 
  11   2   2       29.54       43.57      7.16 o 
 -12   3   2      127.65      133.40      6.62 o 
 -11   3   2       20.63       19.52      4.26 o 
 -10   3   2      237.11      248.99     23.81 o 
  -9   3   2       22.10       18.06      2.02 o 
  -8   3   2        2.54        3.32      1.21 o 
  -7   3   2      167.68      155.75      5.20 o 
  -6   3   2      221.87      225.18      6.95 o 
  -5   3   2      505.45      501.68     14.21 o 
  -4   3   2     1372.30     1383.57     34.26 o 
  -3   3   2      462.89      504.26     12.67 o 
  -2   3   2     1017.89     1047.61     28.58 o 
  -1   3   2     2349.50     2470.13     68.61 o 
   0   3   2     2412.26     2450.88     68.23 o 
   1   3   2      196.62      203.44      7.70 o 
   2   3   2      425.96      519.36     23.73 o 
   3   3   2      262.17      243.42      8.89 o 
   4   3   2     1982.12     2070.15     56.01 o 
   5   3   2       38.94       42.80      2.96 o 
   6   3   2      474.46      466.17     12.37 o 
   7   3   2       52.90       44.67      2.27 o 
   8   3   2       71.06       45.84      5.01 o 
   9   3   2       14.74       11.10      3.23 o 
  10   3   2       25.80       16.70      4.15 o 
  11   3   2       14.58       14.92      4.63 o 
 -12   4   2       19.10       19.06      2.61 o 
 -11   4   2      471.96      503.73     18.22 o 
 -10   4   2      468.47      506.08     18.09 o 
  -9   4   2       83.98       84.12      4.40 o 
  -8   4   2       72.10       75.24      5.47 o 
  -7   4   2     1253.43     1225.57     33.95 o 
  -6   4   2      174.69      169.23      5.51 o 
  -5   4   2      105.49       93.79      3.38 o 
  -4   4   2     1160.82     1211.54     30.13 o 
  -3   4   2    10100.78    10601.94    256.77 o 
  -2   4   2     6665.25     7274.68    177.87 o 
  -1   4   2       49.56       48.72      4.32 o 
   0   4   2      534.38      523.78     22.66 o 
   1   4   2      449.91      417.67     10.64 o 
   2   4   2        1.64        5.14      0.75 o 
   3   4   2      788.27      863.84     35.30 o 
   4   4   2     1059.32     1124.40     48.49 o 
   5   4   2     1530.94     1537.38     69.69 o 
   6   4   2      508.51      543.29     20.86 o 
   7   4   2       14.25       16.01      1.29 o 
   8   4   2       96.95      100.29      7.54 o 
   9   4   2      332.69      329.63     19.23 o 
  10   4   2       58.63       44.95     12.55 o 
  11   4   2        1.09        0.08      1.70 o 
 -12   5   2        8.08        8.62      2.61 o 
 -11   5   2       23.95       21.95      2.61 o 
 -10   5   2       58.03       53.71      3.68 o 
  -9   5   2      435.64      426.20     15.41 o 
  -8   5   2      179.46      192.13      7.81 o 
  -7   5   2       71.50       68.40      3.02 o 
  -6   5   2        3.41        5.20      1.36 o 
  -5   5   2       18.61       22.77      1.68 o 
  -4   5   2      534.02      483.05     13.36 o 
  -3   5   2     5240.64     5830.86    141.25 o 
  -2   5   2     1094.62     1170.97     28.95 o 
  -1   5   2     2349.65     2661.05    105.20 o 
   0   5   2      420.58      435.47     11.14 o 
   1   5   2        0.11        0.81      0.51 o 
   2   5   2       34.57       31.54      1.77 o 
   3   5   2       81.31       80.01      3.74 o 
   4   5   2       19.44       24.01      1.36 o 
   5   5   2      581.37      644.38     22.69 o 
   6   5   2      448.52      469.49     15.56 o 
   7   5   2      756.40      796.24     24.25 o 
   8   5   2      146.51      156.65      7.63 o 
   9   5   2        0.77        1.25      1.51 o 
  10   5   2        0.34       -0.46      2.18 o 
  11   5   2        2.39        2.59      3.29 o 
 -11   6   2       33.02       30.96      3.04 o 
 -10   6   2        6.75        6.73      1.85 o 
  -9   6   2      609.64      604.50     28.49 o 
  -8   6   2      349.86      370.50     13.60 o 
  -7   6   2      116.17      110.91      5.60 o 
  -6   6   2      484.54      508.29     14.77 o 
  -5   6   2      668.88      730.08     20.58 o 
  -4   6   2     2169.22     2135.67     58.08 o 
  -3   6   2      610.39      603.02     15.26 o 
  -2   6   2     1380.67     1294.90     32.11 o 
  -1   6   2     2767.47     2766.73     67.97 o 
   0   6   2      335.93      334.74     10.80 o 
   1   6   2      133.92      153.18      5.69 o 
   2   6   2      290.41      285.63      8.26 o 
   3   6   2     1493.14     1550.35     76.73 o 
   4   6   2      196.41      184.25     11.49 o 
   5   6   2       79.54       76.21      3.68 o 
   6   6   2      234.69      243.43      8.17 o 
   7   6   2      482.03      497.97     15.62 o 
   8   6   2      168.33      168.18      8.09 o 
   9   6   2       11.95       13.29      2.27 o 
  10   6   2       26.69       29.41      3.26 o 
  11   6   2       48.67       40.88      5.82 o 
 -11   7   2        3.84        1.94      1.65 o 
 -10   7   2        0.02        0.16      1.42 o 
  -9   7   2       25.72       25.48      6.79 o 
  -8   7   2        7.51        9.55      1.82 o 
  -7   7   2        1.96       -0.35      1.75 o 
  -6   7   2      328.15      316.52      9.76 o 
  -5   7   2       13.66       17.12      1.89 o 
  -4   7   2     1319.42     1378.57     37.91 o 
  -3   7   2        0.01       -0.12      0.76 o 
  -2   7   2      397.98      382.43     10.02 o 
  -1   7   2      269.81      256.94      7.04 o 
   0   7   2      160.88      166.07      4.78 o 
   1   7   2        5.10        4.11      0.86 o 
   2   7   2      391.73      389.75     14.28 o 
   3   7   2       25.47       27.08      1.54 o 
   4   7   2        1.53        1.11      0.80 o 
   5   7   2       31.49       36.06      2.16 o 
   6   7   2       89.79       91.71      3.84 o 
   7   7   2        0.06        0.17      1.10 o 
   8   7   2      115.52      117.91      6.21 o 
   9   7   2        0.40       -0.07      1.47 o 
  10   7   2       18.23       16.52      2.68 o 
 -11   8   2       15.46       15.31      2.43 o 
 -10   8   2       56.10       59.90      4.04 o 
  -9   8   2      454.51      420.60     21.01 o 
  -8   8   2      130.24      122.46      8.35 o 
  -7   8   2        7.84        9.34      4.42 o 
  -6   8   2      198.96      211.80      7.10 o 
  -5   8   2      271.07      262.97      8.34 o 
  -4   8   2      212.00      238.71      7.59 o 
  -3   8   2      439.78      453.24     13.31 o 
  -2   8   2     1922.88     1853.01     60.25 o 
  -1   8   2     1263.71     1259.48     34.82 o 
   0   8   2     1256.29     1200.17     29.89 o 
   1   8   2      341.72      296.42      8.82 o 
   2   8   2      231.42      206.85     10.28 o 
   3   8   2      424.54      452.94     16.99 o 
   4   8   2       23.86       27.29      2.89 o 
   5   8   2       49.21       48.95      2.67 o 
   6   8   2        1.19        0.39      0.83 o 
   7   8   2      123.79      134.49      5.27 o 
   8   8   2      146.13      137.62      7.06 o 
   9   8   2       52.82       56.58      4.24 o 
  10   8   2       37.91       32.48      5.06 o 
 -10   9   2       10.17       13.07      2.27 o 
  -9   9   2       29.38       29.95      2.95 o 
  -8   9   2       28.87       30.52      3.93 o 
  -7   9   2        0.30       -0.04      1.20 o 
  -6   9   2       48.96       37.78      2.97 o 
  -5   9   2        6.48       10.78      2.02 o 
  -4   9   2        0.16       -0.56      0.88 o 
  -3   9   2       35.70       36.25      2.18 o 
  -2   9   2      485.87      468.24     16.47 o 
  -1   9   2      668.34      619.62     17.87 o 
   0   9   2       44.78       41.40      2.34 o 
   1   9   2        9.79        7.77      1.16 o 
   2   9   2      313.89      300.10      8.46 o 
   3   9   2      237.93      238.08      6.92 o 
   4   9   2       33.04       34.01      2.04 o 
   5   9   2       32.30       33.64      2.51 o 
   6   9   2      103.34      110.69      5.66 o 
   7   9   2        1.05        0.80      0.95 o 
   8   9   2        2.94        0.75      1.60 o 
   9   9   2        7.89        9.89      2.32 o 
 -10  10   2       32.03       31.02      3.20 o 
  -9  10   2        1.99        0.59      1.49 o 
  -8  10   2        3.77        5.39      1.79 o 
  -7  10   2       20.43       26.97      2.74 o 
  -6  10   2      158.80      148.39      8.64 o 
  -5  10   2      643.35      602.10     17.73 o 
  -4  10   2      303.29      303.38      9.65 o 
  -3  10   2      217.61      210.77      7.06 o 
  -2  10   2      308.47      293.59     11.10 o 
  -1  10   2      137.21      128.37      5.79 o 
   0  10   2      772.02      764.59     21.92 o 
   1  10   2       43.49       45.06      2.58 o 
   2  10   2       86.60       98.03      4.08 o 
   3  10   2      915.40      852.76     24.60 o 
   4  10   2       48.79       57.87      2.63 o 
   5  10   2      250.06      251.53      8.33 o 
   6  10   2       80.51       81.91      6.87 o 
   7  10   2      122.77      114.42      6.24 o 
   8  10   2       54.54       56.52      4.21 o 
   9  10   2        0.30        0.38      1.69 o 
  -9  11   2       17.62       20.76      2.66 o 
  -8  11   2       12.01       12.77      3.10 o 
  -7  11   2        0.77        1.72      1.62 o 
  -6  11   2       19.93       19.96      3.93 o 
  -5  11   2       10.80        7.53      1.44 o 
  -4  11   2      112.45      118.28      4.76 o 
  -3  11   2       22.22       32.80      4.55 o 
  -2  11   2      200.91      193.87      8.07 o 
  -1  11   2        1.52        3.52      1.39 o 
   0  11   2        1.36        2.81      1.09 o 
   1  11   2       16.13       18.95      1.84 o 
   2  11   2      129.83      123.16      4.89 o 
   3  11   2       24.82       25.33      2.13 o 
   4  11   2       13.93       17.81      1.87 o 
   5  11   2        6.11        5.65      2.30 o 
   6  11   2       40.76       38.26      4.12 o 
   7  11   2       18.79       19.23      2.65 o 
   8  11   2       12.41       15.61      2.52 o 
  -8  12   2        3.12        0.77      1.59 o 
  -7  12   2        8.62        8.60      2.53 o 
  -6  12   2       66.94       63.54      6.03 o 
  -5  12   2      319.17      320.46     17.99 o 
  -4  12   2       70.97       75.72      3.66 o 
  -3  12   2       16.62       17.95      2.28 o 
  -2  12   2       30.91       27.89      2.83 o 
  -1  12   2      802.79      810.90     27.99 o 
   0  12   2      780.92      744.29     25.78 o 
   1  12   2        9.74       11.41      1.70 o 
   2  12   2      136.87      147.65      5.71 o 
   3  12   2      351.52      363.22     11.59 o 
   4  12   2        3.92        2.74      1.31 o 
   5  12   2       18.41       20.34      2.11 o 
   6  12   2       31.12       30.30      3.09 o 
  -7  13   2        1.21       -1.05      1.49 o 
  -6  13   2       59.00       60.44      4.27 o 
  -5  13   2        3.93        4.41      1.85 o 
  -4  13   2       73.46       68.13      4.40 o 
  -3  13   2        0.48        1.02      1.41 o 
  -2  13   2       59.84       56.44      3.88 o 
  -1  13   2        0.00        1.23      1.62 o 
   0  13   2       63.23       74.03      6.03 o 
   1  13   2       17.88       20.91      2.22 o 
   2  13   2       74.78       74.24      3.83 o 
   3  13   2        0.04        0.87      1.25 o 
   4  13   2       36.65       36.87      2.79 o 
   5  13   2        3.90        4.77      1.52 o 
   6  13   2       12.20       13.34      3.26 o 
  -6  14   2       12.95       10.54      3.12 o 
  -5  14   2        0.22        1.56      1.82 o 
  -4  14   2       96.01       93.29      5.39 o 
  -3  14   2      208.83      197.72      8.80 o 
  -2  14   2       52.17       42.01      5.09 o 
  -1  14   2        1.63        2.45      1.73 o 
   0  14   2       44.25       42.67      3.60 o 
   1  14   2      424.24      470.77     17.58 o 
   2  14   2       79.81       84.45      4.26 o 
   3  14   2        9.90       13.76      3.32 o 
   4  14   2       36.48       37.49      2.90 o 
   5  14   2      135.51      146.41      6.13 o 
  -4  15   2       88.46       86.51      5.33 o 
  -3  15   2       43.61       42.59      3.77 o 
  -2  15   2      143.64      154.92      7.62 o 
  -1  15   2        7.84        4.69      2.09 o 
   0  15   2       85.25       94.30     10.15 o 
   1  15   2       18.28       14.17      2.59 o 
   2  15   2       51.27       52.22      3.51 o 
   3  15   2        0.63        1.53      1.52 o 
 -12   1   3       60.39       69.89      3.60 o 
 -11   1   3       67.16       74.54      3.04 o 
 -10   1   3      343.45      339.52      8.75 o 
  -9   1   3       58.34       56.59      2.73 o 
  -8   1   3      441.68      426.49     12.07 o 
  -7   1   3      602.00      626.79     17.03 o 
  -6   1   3     1560.23     1638.74     42.54 o 
  -5   1   3      765.93      754.71     19.98 o 
  -4   1   3      703.22      654.16     14.62 o 
  -3   1   3     1569.87     1485.77     34.84 o 
  -2   1   3       13.72       15.81      1.46 o 
  -1   1   3     3694.36     4244.79    233.83 o 
   0   1   3      434.43      419.54     17.55 o 
   2   1   3    12058.03    12957.80   1410.36 o 
   3   1   3      198.72      145.45      6.92 o 
   4   1   3        4.77        4.11      0.57 o 
   5   1   3     1595.85     1351.53     65.98 o 
   6   1   3      325.89      267.11     12.11 o 
   7   1   3       35.79       33.54      3.19 o 
   8   1   3        6.47        8.41      2.27 o 
   9   1   3        9.54        8.35      2.57 o 
  10   1   3      140.73      187.12     11.36 o 
  11   1   3       18.55       28.65      6.79 o 
 -12   2   3      174.02      173.07      6.36 o 
 -11   2   3        5.05        5.80      1.77 o 
 -10   2   3      404.69      417.96     15.31 o 
  -9   2   3      144.25      148.20      6.45 o 
  -8   2   3      171.08      184.70      5.95 o 
  -7   2   3      349.85      360.55     10.28 o 
  -6   2   3      103.71      125.51      4.19 o 
  -5   2   3      191.18      189.13      4.60 o 
  -4   2   3     2413.96     2622.89     55.43 o 
  -3   2   3      987.23      952.44     29.55 o 
  -2   2   3      318.15      350.31     17.24 o 
  -1   2   3       97.84      117.06     10.00 o 
   0   2   3     1774.81     2141.11     79.82 o 
   1   2   3     1249.14     1349.60     72.10 o 
   2   2   3      343.44      290.69      8.43 o 
   3   2   3      189.29      201.10     12.47 o 
   4   2   3       40.09       49.59      2.24 o 
   5   2   3       52.32       35.14      3.67 o 
   6   2   3       77.15       66.56      4.47 o 
   7   2   3      267.29      234.18     38.38 o 
   8   2   3       27.66       20.00      5.76 o 
   9   2   3        1.62        3.27      2.09 o 
  10   2   3        6.31        5.92      3.77 o 
  11   2   3       34.69       41.20      6.95 o 
 -12   3   3       35.91       38.32      3.39 o 
 -11   3   3      180.61      179.96      8.73 o 
 -10   3   3      807.18      800.76     43.06 o 
  -9   3   3        8.01        8.29      1.64 o 
  -8   3   3       56.69       54.99      3.27 o 
  -7   3   3     1110.53     1090.63     36.07 o 
  -6   3   3     2383.13     2402.68     65.29 o 
  -5   3   3      437.46      435.86     11.25 o 
  -4   3   3      463.85      422.04     10.81 o 
  -3   3   3     3135.66     3383.17     94.94 o 
  -2   3   3     2139.59     2272.46    102.69 o 
  -1   3   3       58.57       79.59      5.89 o 
   0   3   3      408.13      472.46     16.11 o 
   1   3   3     3035.11     2890.06     83.93 o 
   2   3   3     3028.97     3322.52    173.16 o 
   3   3   3     1461.51     1432.72     35.11 o 
   4   3   3      702.46      775.53     35.20 o 
   5   3   3     1085.42     1121.51     52.79 o 
   6   3   3      679.77      624.51     26.37 o 
   7   3   3       30.16       27.64      6.87 o 
   8   3   3       10.66        3.55      2.48 o 
   9   3   3       34.03       31.72      4.79 o 
  10   3   3       60.01       55.26      6.84 o 
  11   3   3        0.58       -0.56      1.76 o 
 -12   4   3       20.15       24.59      3.58 o 
 -11   4   3       17.70       16.05      2.38 o 
 -10   4   3        6.36        7.39      1.88 o 
  -9   4   3      406.64      396.61     14.47 o 
  -8   4   3      208.68      189.57      7.69 o 
  -7   4   3      445.12      427.59     15.12 o 
  -6   4   3      164.30      148.38      4.99 o 
  -5   4   3      248.38      190.66      5.39 o 
  -4   4   3       34.58       54.33      2.02 o 
  -3   4   3       15.22       22.35      1.22 o 
  -2   4   3      514.23      644.53     19.26 o 
  -1   4   3     3381.34     3781.16    140.40 o 
   0   4   3      437.86      411.81     10.51 o 
   1   4   3      278.61      221.35      6.98 o 
   2   4   3       13.58       14.05      0.97 o 
   3   4   3      555.84      635.46     22.03 o 
   4   4   3      312.65      329.32      7.96 o 
   5   4   3      486.55      525.49     22.41 o 
   6   4   3      249.65      241.78     10.53 o 
   7   4   3        0.88        1.48      1.37 o 
   8   4   3       38.70       45.19      5.01 o 
   9   4   3        2.10        2.47      1.70 o 
  10   4   3       15.03       10.01      2.38 o 
  11   4   3       25.69       23.40      3.37 o 
 -12   5   3      110.42      121.89      9.32 o 
 -11   5   3        1.75        1.82      1.65 o 
 -10   5   3       12.60       13.13      2.11 o 
  -9   5   3      463.64      457.40     20.66 o 
  -8   5   3      768.15      764.39     35.14 o 
  -7   5   3      239.41      230.28      8.93 o 
  -6   5   3       55.85       48.58      3.05 o 
  -5   5   3      695.13      693.75     17.66 o 
  -4   5   3     1795.37     1804.92     44.31 o 
  -3   5   3      195.95      220.49      6.03 o 
  -2   5   3      457.45      500.21     12.84 o 
  -1   5   3     1043.16     1059.58     24.18 o 
   0   5   3      664.26      637.50     16.06 o 
   1   5   3       62.30       67.44      2.30 o 
   2   5   3      218.74      268.91      8.45 o 
   3   5   3     2638.94     2855.52    108.11 o 
   4   5   3     4070.98     4212.80    117.55 o 
   5   5   3      166.05      148.27      7.50 o 
   6   5   3       48.97       52.67      4.82 o 
   7   5   3      185.78      206.99     13.14 o 
   8   5   3       67.94       84.19      5.03 o 
   9   5   3       24.26       24.09      2.85 o 
  10   5   3       13.62        9.83      2.50 o 
  11   5   3       66.18       66.09      6.79 o 
 -11   6   3       49.98       48.49      3.83 o 
 -10   6   3       57.77       59.63      5.52 o 
  -9   6   3        0.77       -1.58      1.64 o 
  -8   6   3      100.02       93.33      4.85 o 
  -7   6   3       21.71       16.70      2.02 o 
  -6   6   3      499.53      477.45     16.81 o 
  -5   6   3      702.86      674.54     19.13 o 
  -4   6   3      484.48      485.42     12.61 o 
  -3   6   3      993.37     1032.51     25.68 o 
  -2   6   3     1204.91     1324.93     32.79 o 
  -1   6   3       24.17       50.70      2.04 o 
   0   6   3     2000.55     2134.12     71.48 o 
   1   6   3      223.77      203.88      6.31 o 
   2   6   3      394.30      445.23     21.97 o 
   3   6   3      496.53      496.48     29.74 o 
   4   6   3       13.95       14.61      1.40 o 
   5   6   3        0.38        0.00      0.76 o 
   6   6   3       14.26       11.47      2.21 o 
   7   6   3      274.08      286.23     12.90 o 
   8   6   3        5.32        2.48      1.70 o 
   9   6   3      124.04      135.25      7.18 o 
  10   6   3        7.60       10.67      2.53 o 
 -11   7   3       85.06       91.19      5.27 o 
 -10   7   3        0.61        3.66      1.75 o 
  -9   7   3       99.14       88.85      8.73 o 
  -8   7   3      598.01      587.66     33.56 o 
  -7   7   3      441.30      405.78     17.48 o 
  -6   7   3     1204.99     1242.19     41.25 o 
  -5   7   3       77.65       74.47      4.01 o 
  -4   7   3        4.34        2.42      1.59 o 
  -3   7   3     1335.12     1330.36     36.79 o 
  -2   7   3      775.63      670.43     17.12 o 
  -1   7   3       16.57       17.39      1.22 o 
   0   7   3       19.73       28.77      1.56 o 
   1   7   3      256.06      269.93      8.25 o 
   2   7   3     1624.08     1685.14     51.93 o 
   3   7   3       91.61       95.04      8.68 o 
   4   7   3       51.46       59.51      2.87 o 
   5   7   3      615.64      597.07     18.46 o 
   6   7   3      442.23      442.26     18.22 o 
   7   7   3       40.68       42.61      3.38 o 
   8   7   3       18.32       22.68      6.36 o 
   9   7   3      135.62      144.40      7.48 o 
  10   7   3       43.78       37.07      3.66 o 
 -11   8   3       65.25       75.46      4.98 o 
 -10   8   3        4.50        7.06      2.04 o 
  -9   8   3       54.06       51.46      5.66 o 
  -8   8   3       32.51       34.04      3.10 o 
  -7   8   3      117.20      114.53      9.34 o 
  -6   8   3       44.74       35.84      8.38 o 
  -5   8   3       90.62       93.16      3.77 o 
  -4   8   3      172.37      165.94      5.67 o 
  -3   8   3       67.57       53.85      3.50 o 
  -2   8   3      226.69      204.12      6.65 o 
  -1   8   3      202.47      195.08      5.73 o 
   0   8   3      284.32      291.79      8.03 o 
   1   8   3      233.82      236.57      8.28 o 
   2   8   3      798.78      840.38     21.46 o 
   3   8   3      749.54      811.70     42.72 o 
   4   8   3       57.83       67.21      3.24 o 
   5   8   3      367.84      386.63     12.52 o 
   6   8   3        2.27        2.25      1.45 o 
   7   8   3        6.66        5.08      1.75 o 
   8   8   3        3.02        3.53      1.76 o 
   9   8   3        8.82        4.82      1.98 o 
 -10   9   3       20.02       18.83      3.34 o 
  -9   9   3      116.21      112.73      5.88 o 
  -8   9   3      338.09      312.41     12.22 o 
  -7   9   3        2.96        4.82      1.63 o 
  -6   9   3       57.99       47.56      3.35 o 
  -5   9   3     1940.58     1809.33     59.43 o 
  -4   9   3     2384.86     2348.40     64.24 o 
  -3   9   3       76.77       64.72      3.68 o 
  -2   9   3       15.19       13.24      2.56 o 
  -1   9   3      526.20      494.05     14.54 o 
   0   9   3     1518.03     1472.64     40.77 o 
   1   9   3       15.00       13.01      1.96 o 
   2   9   3      239.94      238.12      6.95 o 
   3   9   3      986.20     1018.33     25.92 o 
   4   9   3      905.91      954.94     28.01 o 
   5   9   3       47.34       53.60      2.93 o 
   6   9   3        2.46        0.25      2.72 o 
   7   9   3      328.37      343.15     14.90 o 
   8   9   3      326.98      323.83     14.33 o 
   9   9   3       16.67       17.23      2.65 o 
 -10  10   3        0.04       -0.84      1.62 o 
  -9  10   3       55.97       58.42      4.17 o 
  -8  10   3       25.54       20.42      2.72 o 
  -7  10   3        8.17        4.96      2.83 o 
  -6  10   3       96.26       90.51      4.97 o 
  -5  10   3       20.55       19.22      2.53 o 
  -4  10   3       93.68       81.13      4.51 o 
  -3  10   3      182.28      172.74      7.29 o 
  -2  10   3       63.58       55.84      3.48 o 
  -1  10   3     1036.69      967.09     27.30 o 
   0  10   3       37.24       40.61      2.49 o 
   1  10   3      924.26      892.95     25.38 o 
   2  10   3        0.33       -0.80      0.97 o 
   3  10   3        8.35        8.11      1.48 o 
   4  10   3       60.41       62.78      2.84 o 
   5  10   3       11.67       11.79      1.68 o 
   6  10   3      139.23      139.68      7.27 o 
   7  10   3       52.60       47.63      3.86 o 
   8  10   3       55.76       64.35      4.54 o 
  -9  11   3       25.63       29.88      3.23 o 
  -8  11   3       58.98       65.47      5.76 o 
  -7  11   3       70.13       72.47      4.51 o 
  -6  11   3      449.23      490.77     24.45 o 
  -5  11   3      281.28      242.79      9.98 o 
  -4  11   3      200.28      179.70      7.81 o 
  -3  11   3      463.97      452.46     16.43 o 
  -2  11   3      705.65      664.67     23.14 o 
  -1  11   3        6.41        5.16      1.26 o 
   0  11   3       87.08       78.42      3.62 o 
   1  11   3      101.80      101.88      5.10 o 
   2  11   3        3.84        3.02      1.24 o 
   3  11   3      111.83      106.05      4.46 o 
   4  11   3      127.26      129.87      5.22 o 
   5  11   3      201.05      210.97      6.54 o 
   6  11   3      125.85      127.59      7.01 o 
   7  11   3       10.85        6.46      2.17 o 
   8  11   3       23.05       25.16      3.15 o 
  -8  12   3        6.37        8.26      2.12 o 
  -7  12   3       15.17       10.83      2.22 o 
  -6  12   3       12.94       19.97      2.59 o 
  -5  12   3       25.99       26.90      2.83 o 
  -4  12   3        0.01        1.04      2.69 o 
  -3  12   3      229.86      232.38      9.56 o 
  -2  12   3       61.70       64.37      3.98 o 
  -1  12   3      343.20      335.95     12.82 o 
   0  12   3       39.28       45.94      3.07 o 
   1  12   3       22.73       24.45      2.22 o 
   2  12   3        0.01       -1.20      1.27 o 
   3  12   3        9.08        8.23      1.58 o 
   4  12   3       13.15       13.87      2.55 o 
   5  12   3        0.22       -1.17      1.13 o 
   6  12   3       25.79       21.33      4.20 o 
   7  12   3       62.76       74.62      5.27 o 
  -7  13   3       25.71       26.11      5.98 o 
  -6  13   3        0.36        0.39      2.88 o 
  -5  13   3      201.05      202.26      8.99 o 
  -4  13   3      432.35      421.60     15.90 o 
  -3  13   3       39.23       36.62      4.36 o 
  -2  13   3        0.46        0.36      1.83 o 
  -1  13   3      168.23      169.07      7.65 o 
   0  13   3      519.60      495.18     15.23 o 
   1  13   3       97.40      108.43      4.79 o 
   2  13   3        0.85        1.16      1.34 o 
   3  13   3       55.81       56.63      4.22 o 
   4  13   3       60.39       62.30      3.53 o 
   5  13   3        1.15        3.96      1.48 o 
   6  13   3        7.92        7.65      3.50 o 
  -6  14   3       18.71       20.28      3.18 o 
  -5  14   3       23.50       22.58      2.89 o 
  -4  14   3       18.87       16.62      4.58 o 
  -3  14   3        4.51        3.09      2.50 o 
  -2  14   3        0.43        2.57      1.63 o 
  -1  14   3       21.58       24.35      2.80 o 
   0  14   3        9.29        8.75      2.24 o 
   1  14   3        0.46       -1.80      1.20 o 
   2  14   3       31.01       38.94      2.97 o 
   3  14   3        1.15        0.20      1.41 o 
   4  14   3       10.90       11.47      2.01 o 
  -4  15   3        9.50        7.99      2.23 o 
  -3  15   3       36.75       39.46      3.63 o 
  -2  15   3       63.18       62.93      4.53 o 
  -1  15   3       35.85       35.49      3.45 o 
   0  15   3        4.20        5.95      2.83 o 
   1  15   3       59.83       72.69      4.97 o 
   2  15   3      172.63      183.38      7.20 o 
 -12   0   4        3.39        5.74      1.86 o 
 -11   0   4       35.90       39.37      3.18 o 
 -10   0   4     1411.31     1403.00     45.26 o 
  -9   0   4      146.88      153.86      6.50 o 
  -8   0   4        9.33       10.56      1.31 o 
  -7   0   4      231.61      243.61     12.98 o 
  -6   0   4     4729.05     4824.56    218.41 o 
  -5   0   4     2415.28     2254.70     80.35 o 
  -4   0   4       50.22       62.49      3.32 o 
  -3   0   4       18.58       15.38      3.29 o 
  -2   0   4     1225.96      969.16     28.47 o 
  -1   0   4     1005.53      909.06     63.10 o 
   0   0   4       81.44       66.59      3.52 o 
   1   0   4     6294.08     7141.62    407.35 o 
   2   0   4    15047.33    14483.17    825.91 o 
   3   0   4     2069.29     2010.26    115.86 o 
   4   0   4     7960.84     6336.66    361.73 o 
   5   0   4      236.12      177.04     12.06 o 
   6   0   4     1379.60     1158.23     67.92 o 
   7   0   4      509.31      373.10     23.65 o 
   8   0   4        0.72       -0.27      2.53 o 
   9   0   4       44.37       38.51      6.03 o 
  10   0   4      340.20      407.19     28.01 o 
  11   0   4       44.31       54.56     10.07 o 
 -12   1   4       72.74       76.83      6.67 o 
 -11   1   4       17.02       16.02      1.61 o 
 -10   1   4       59.38       54.87      2.28 o 
  -9   1   4        5.34        8.02      1.29 o 
  -8   1   4       30.53       27.19      2.51 o 
  -7   1   4       63.52       59.40      2.70 o 
  -6   1   4        7.68        3.38      0.79 o 
  -5   1   4     3055.32     3115.26     67.24 o 
  -4   1   4        0.32        0.59      0.52 o 
  -3   1   4     7485.40     7773.74    167.59 o 
  -2   1   4       36.27       34.96      1.11 o 
  -1   1   4      134.19      111.94      2.89 o 
   0   1   4       28.69       36.26      1.20 o 
   1   1   4        0.14       -1.71      1.14 o 
   2   1   4      154.48      118.11     15.19 o 
   3   1   4     2593.82     2900.72    435.82 o 
   4   1   4      266.71      246.02     11.43 o 
   5   1   4      510.13      418.97     18.15 o 
   6   1   4        0.78        1.51      1.45 o 
   7   1   4        0.49       -1.68      1.39 o 
   8   1   4        0.31        0.20      1.72 o 
   9   1   4       15.52       12.31      2.98 o 
  10   1   4        1.66       -2.66      2.72 o 
  11   1   4       25.89       42.23      7.97 o 
 -12   2   4      165.63      175.39      6.43 o 
 -11   2   4      111.77      117.97      5.98 o 
 -10   2   4       19.90       21.21      2.47 o 
  -9   2   4      124.72      123.57      4.63 o 
  -8   2   4      787.79      757.24     20.60 o 
  -7   2   4      267.06      263.67      7.91 o 
  -6   2   4     1167.92     1161.32     27.80 o 
  -5   2   4      642.93      711.59     14.60 o 
  -4   2   4     2082.08     2031.92     44.01 o 
  -3   2   4     2627.03     2530.41     63.66 o 
  -2   2   4       62.55       69.12      2.06 o 
  -1   2   4      561.58      580.84     13.36 o 
   0   2   4     2267.13     2260.11     72.10 o 
   1   2   4      172.69      140.56      7.36 o 
   2   2   4      149.09      188.10      7.83 o 
   3   2   4     2412.09     2668.61    103.00 o 
   4   2   4      578.40      564.90     20.47 o 
   5   2   4      790.62      712.03     29.86 o 
   6   2   4       34.06       32.70      7.76 o 
   7   2   4       17.32       10.45      3.66 o 
   8   2   4      143.08      109.39      8.89 o 
   9   2   4       36.59       30.30     13.03 o 
  10   2   4       30.31       26.45      5.39 o 
  11   2   4       30.61       24.29      6.09 o 
 -12   3   4       62.85       65.36      4.49 o 
 -11   3   4      156.66      145.70      6.89 o 
 -10   3   4      154.80      158.76      7.14 o 
  -9   3   4      594.67      587.60     20.62 o 
  -8   3   4        1.50       -0.18      1.91 o 
  -7   3   4      323.16      322.15     11.77 o 
  -6   3   4      229.51      207.53      6.93 o 
  -5   3   4       60.85       52.25      1.97 o 
  -4   3   4      127.21      142.50      4.34 o 
  -3   3   4      258.18      231.14      6.52 o 
  -2   3   4       94.47      118.74      4.05 o 
  -1   3   4      527.60      587.05     17.17 o 
   0   3   4      296.51      312.99     11.59 o 
   1   3   4      566.75      587.87     17.51 o 
   2   3   4      336.66      303.12      9.37 o 
   3   3   4     1000.65     1017.28     29.70 o 
   4   3   4        5.44        3.99      0.98 o 
   5   3   4      355.12      341.75     21.38 o 
   6   3   4      223.35      178.73     18.77 o 
   7   3   4       53.29       58.34      4.15 o 
   8   3   4       12.41       11.20      3.07 o 
   9   3   4       54.69       47.02      5.55 o 
  10   3   4        0.76        1.18      3.02 o 
  11   3   4       19.96       22.17      3.30 o 
 -12   4   4       35.29       36.43      3.41 o 
 -11   4   4       34.06       30.63      3.05 o 
 -10   4   4      522.17      525.89     20.47 o 
  -9   4   4      716.85      674.69     23.44 o 
  -8   4   4       14.54       14.59      3.50 o 
  -7   4   4       44.05       45.46      3.18 o 
  -6   4   4     1677.35     1704.45     48.39 o 
  -5   4   4      145.35      136.01      4.87 o 
  -4   4   4       41.27       80.16      5.59 o 
  -3   4   4      435.86      438.62     11.68 o 
  -2   4   4     7304.10     7800.57    173.88 o 
  -1   4   4     5595.35     5901.26    132.03 o 
   0   4   4       21.15       22.53      1.11 o 
   1   4   4      848.23      873.53     25.80 o 
   2   4   4     1690.15     1590.17     46.59 o 
   3   4   4      344.47      309.79      8.69 o 
   4   4   4      627.60      639.54     14.93 o 
   5   4   4      349.26      367.12     15.30 o 
   6   4   4      116.49      115.32      8.29 o 
   7   4   4       24.95       28.33      2.76 o 
   8   4   4       14.57       11.91      2.48 o 
   9   4   4       48.39       43.18      4.90 o 
  10   4   4      200.66      200.93     19.39 o 
 -12   5   4        1.91        2.75      1.98 o 
 -11   5   4       21.55       34.05      9.26 o 
 -10   5   4       73.88       66.21      4.31 o 
  -9   5   4       66.19       66.62      4.06 o 
  -8   5   4      941.22      934.08     31.63 o 
  -7   5   4      237.51      219.05      8.72 o 
  -6   5   4      101.99      106.50      4.24 o 
  -5   5   4       65.27       62.00      2.87 o 
  -4   5   4      187.96      204.18      6.64 o 
  -3   5   4       93.71      113.15      3.66 o 
  -2   5   4      799.50      921.71     21.13 o 
  -1   5   4      165.62      177.31      4.63 o 
   0   5   4     1131.50     1222.39     28.00 o 
   1   5   4       10.43        8.49      0.80 o 
   2   5   4      662.53      664.71     19.93 o 
   3   5   4        8.67       10.34      1.03 o 
   4   5   4        8.48        8.78      0.97 o 
   5   5   4      151.44      145.96      8.35 o 
   6   5   4      183.74      188.35      9.45 o 
   7   5   4      182.58      196.38     12.82 o 
   8   5   4       18.24       16.89      2.47 o 
   9   5   4       24.97       24.55      4.26 o 
  10   5   4        9.24       12.00      2.61 o 
 -11   6   4       46.28       43.91      4.26 o 
 -10   6   4       11.76       10.05      2.06 o 
  -9   6   4        9.67        3.19      1.58 o 
  -8   6   4     1077.29     1065.97     35.93 o 
  -7   6   4     1237.81     1264.48     42.12 o 
  -6   6   4       21.84       22.52      2.50 o 
  -5   6   4      590.55      559.13     16.74 o 
  -4   6   4      475.78      491.23     14.73 o 
  -3   6   4      457.75      450.73     13.47 o 
  -2   6   4       26.91       22.05      1.25 o 
  -1   6   4        3.90        5.66      0.78 o 
   0   6   4     3006.70     3055.89     68.90 o 
   1   6   4     1640.86     1730.30     39.45 o 
   2   6   4      633.14      724.69     52.03 o 
   3   6   4      839.13      831.67     35.36 o 
   4   6   4      646.29      666.85     40.81 o 
   5   6   4      156.56      152.93      7.38 o 
   6   6   4       30.30       26.17      2.96 o 
   7   6   4      123.79      139.00      7.04 o 
   8   6   4      155.38      176.32      8.75 o 
   9   6   4        9.88        7.99      2.17 o 
  10   6   4        1.38       -0.61      2.07 o 
 -11   7   4        5.70        3.81      1.97 o 
 -10   7   4        1.43        3.29      1.66 o 
  -9   7   4       63.03       70.00      4.38 o 
  -8   7   4        9.95       11.78      2.06 o 
  -7   7   4        5.55        1.73      1.46 o 
  -6   7   4        2.33       -1.32      1.07 o 
  -5   7   4        0.06        0.12      0.93 o 
  -4   7   4       88.11       86.73      4.32 o 
  -3   7   4     1414.34     1474.03     41.88 o 
  -2   7   4       48.41       52.80      2.30 o 
  -1   7   4      117.81      133.79      4.15 o 
   0   7   4       38.67       39.41      1.71 o 
   1   7   4       19.63       24.79      2.36 o 
   2   7   4      150.59      166.19      6.56 o 
   3   7   4       85.84       97.87      4.39 o 
   4   7   4        1.70        0.07      1.31 o 
   5   7   4        7.48       11.85      2.40 o 
   6   7   4        3.09        1.65      1.89 o 
   7   7   4        1.80        3.52      1.70 o 
   8   7   4       15.67       15.12      3.10 o 
   9   7   4       36.78       26.55      4.58 o 
 -11   8   4       25.99       26.05      6.41 o 
 -10   8   4       41.39       41.07      3.50 o 
  -9   8   4      105.03       97.27      8.16 o 
  -8   8   4      577.57      552.54     19.92 o 
  -7   8   4      809.33      775.66     26.79 o 
  -6   8   4       20.61       14.18      2.04 o 
  -5   8   4      214.87      234.48      9.31 o 
  -4   8   4      329.48      295.79     11.10 o 
  -3   8   4       42.42       55.55      3.25 o 
  -2   8   4      456.68      449.97     13.28 o 
  -1   8   4      541.18      522.09     13.66 o 
   0   8   4      698.54      715.46     18.35 o 
   1   8   4      476.50      488.28     12.86 o 
   2   8   4      360.56      350.94     10.57 o 
   3   8   4      392.70      399.06     12.42 o 
   4   8   4      612.52      648.97     20.09 o 
   5   8   4       47.69       49.09      3.79 o 
   6   8   4        5.57        4.50      1.85 o 
   7   8   4        8.07        8.83      2.15 o 
   8   8   4       42.98       44.92      3.83 o 
   9   8   4       88.72       94.99      6.36 o 
 -10   9   4       20.99       21.01      2.79 o 
  -9   9   4       12.99       13.73      2.37 o 
  -8   9   4       61.88       63.74      7.51 o 
  -7   9   4       43.96       41.51      3.39 o 
  -6   9   4        0.24        1.10      1.31 o 
  -5   9   4       19.16       14.22      2.07 o 
  -4   9   4       75.15       78.39      4.34 o 
  -3   9   4        2.90        5.96      1.48 o 
  -2   9   4       25.24       31.65      2.04 o 
  -1   9   4       19.96       21.58      2.20 o 
   0   9   4      191.66      181.26      5.54 o 
   1   9   4       22.90       21.03      1.60 o 
   2   9   4       65.20       56.34      2.88 o 
   3   9   4       31.81       40.82      2.24 o 
   4   9   4        6.71        7.80      1.31 o 
   5   9   4       26.27       28.65      5.17 o 
   6   9   4       34.24       29.31      6.17 o 
   7   9   4       19.96       17.84      3.42 o 
   8   9   4        0.02       -1.32      1.71 o 
 -10  10   4       45.39       42.26      6.65 o 
  -9  10   4       84.39       87.03      7.57 o 
  -8  10   4       11.18       10.81      2.80 o 
  -7  10   4      233.03      218.93      9.35 o 
  -6  10   4      338.93      344.57     13.25 o 
  -5  10   4      344.14      306.63     11.88 o 
  -4  10   4      753.12      686.86     23.90 o 
  -3  10   4       81.80       78.93      4.79 o 
  -2  10   4       10.91       15.11      2.95 o 
  -1  10   4       33.71       37.77      2.38 o 
   0  10   4        8.56        9.58      1.48 o 
   1  10   4      219.30      215.37      7.23 o 
   2  10   4        7.83        9.58      1.39 o 
   3  10   4       66.16       73.26      3.15 o 
   4  10   4     1068.93     1131.78     36.73 o 
   5  10   4      245.89      260.00     11.96 o 
   6  10   4       81.10       91.92      5.69 o 
   7  10   4       13.86       13.47      3.45 o 
   8  10   4       12.58        9.74      2.61 o 
  -9  11   4       42.73       43.05      3.84 o 
  -8  11   4        0.00        1.24      2.83 o 
  -7  11   4       25.17       22.77      2.73 o 
  -6  11   4        2.37        2.59      1.64 o 
  -5  11   4       15.65       16.15      2.24 o 
  -4  11   4       16.41       14.90      3.18 o 
  -3  11   4        6.30        8.11      1.76 o 
  -2  11   4       20.12       20.98      2.30 o 
  -1  11   4      170.48      172.07      6.17 o 
   0  11   4        0.32        0.38      1.09 o 
   1  11   4       55.96       63.73      4.60 o 
   2  11   4        0.73       -0.44      1.33 o 
   3  11   4       35.99       37.39      2.60 o 
   4  11   4       42.84       44.83      2.59 o 
   5  11   4        0.14       -2.62      1.75 o 
   6  11   4        0.29       -0.59      1.69 o 
   7  11   4       16.81       14.15      3.58 o 
  -8  12   4      194.62      186.07     18.72 o 
  -7  12   4       19.96       18.06      2.57 o 
  -6  12   4       14.57       16.59      3.58 o 
  -5  12   4      276.69      280.70     11.35 o 
  -4  12   4      470.74      447.81     16.62 o 
  -3  12   4       51.30       55.79      3.75 o 
  -2  12   4      103.08       96.42      5.05 o 
  -1  12   4        0.52        1.21      1.83 o 
   0  12   4      405.82      408.65     12.79 o 
   1  12   4      491.24      509.25     15.45 o 
   2  12   4       14.77       14.90      2.46 o 
   3  12   4        1.02        0.65      1.29 o 
   4  12   4      165.86      168.36      6.30 o 
   5  12   4       32.31       41.58      5.66 o 
   6  12   4        0.30       -1.00      2.34 o 
  -7  13   4       74.27       73.10      4.85 o 
  -6  13   4       15.77       14.23      2.44 o 
  -5  13   4      124.03      114.99      7.70 o 
  -4  13   4       22.01       23.13      5.14 o 
  -3  13   4        6.60        4.66      3.45 o 
  -2  13   4       20.05       15.28      2.29 o 
  -1  13   4       36.19       33.94      3.69 o 
   0  13   4       29.82       30.81      2.53 o 
   1  13   4      100.24      109.47      5.58 o 
   2  13   4       28.46       30.16      2.58 o 
   3  13   4       41.54       47.84      3.15 o 
   4  13   4        1.54        0.61      1.38 o 
   5  13   4       30.18       38.40      5.66 o 
  -5  14   4       30.81       28.76      5.01 o 
  -4  14   4        0.74       -2.22      2.75 o 
  -3  14   4       33.11       35.74      3.29 o 
  -2  14   4      142.56      116.09      6.09 o 
  -1  14   4       16.60       11.36      3.72 o 
   0  14   4       15.27       18.75      2.19 o 
   1  14   4       24.26       24.54      2.55 o 
   2  14   4      204.13      237.73      8.61 o 
   3  14   4      118.75      133.14      5.67 o 
   4  14   4        1.69        2.80      2.96 o 
  -3  15   4      205.80      181.05      8.51 o 
  -2  15   4        9.46        7.42      2.15 o 
  -1  15   4       74.52       73.27      4.87 o 
   0  15   4        2.57       -1.52      1.66 o 
   1  15   4       45.00       57.58      5.55 o 
 -12   1   5       44.79       41.91      3.57 o 
 -11   1   5       42.25       42.30      2.33 o 
 -10   1   5      166.36      158.88      4.39 o 
  -9   1   5      448.53      431.15     12.52 o 
  -8   1   5      241.37      250.19      7.71 o 
  -7   1   5      555.46      524.96     14.55 o 
  -6   1   5      497.69      521.11     12.07 o 
  -5   1   5      866.51      896.87     19.98 o 
  -4   1   5      418.84      351.87      8.24 o 
  -3   1   5       78.36       61.99      1.75 o 
  -2   1   5     3397.29     3338.54     66.05 o 
  -1   1   5        2.39        1.98      0.53 o 
   0   1   5     2758.87     2799.54     62.54 o 
   1   1   5      928.37      937.04     38.83 o 
   2   1   5      835.06      823.79     34.39 o 
   3   1   5     3513.88     3300.25    133.97 o 
   4   1   5        4.36        5.12      1.88 o 
   5   1   5       31.22       33.01      3.85 o 
   6   1   5      165.90      166.02     25.58 o 
   7   1   5      545.28      499.69     55.26 o 
   8   1   5       78.45       67.71      6.36 o 
   9   1   5       52.16       62.93     14.52 o 
  10   1   5       54.41       54.02      8.19 o 
 -12   2   5        0.01        1.97      1.43 o 
 -11   2   5      146.62      145.87      7.01 o 
 -10   2   5        3.48        1.51      1.61 o 
  -9   2   5      717.99      696.50     19.32 o 
  -8   2   5       48.81       48.02      2.57 o 
  -7   2   5      215.25      236.52      6.60 o 
  -6   2   5      570.59      541.60     13.54 o 
  -5   2   5        8.31       13.24      1.03 o 
  -4   2   5       22.69       33.01      1.45 o 
  -3   2   5      281.91      354.41      8.46 o 
  -2   2   5      423.91      481.23     11.21 o 
  -1   2   5      638.48      646.73     14.88 o 
   0   2   5      220.20      196.60      4.84 o 
   1   2   5      580.18      568.37     13.11 o 
   2   2   5      161.18      160.76      4.43 o 
   3   2   5       63.14       54.63      3.94 o 
   4   2   5       11.06       20.55      2.94 o 
   5   2   5        5.85        8.42      1.98 o 
   6   2   5       32.09       29.77      7.35 o 
   7   2   5        0.39        1.60      1.98 o 
   8   2   5       65.44       61.95     13.68 o 
   9   2   5        0.16       -1.18      3.12 o 
  10   2   5        0.34        2.42      4.04 o 
 -12   3   5       18.77       16.10      2.61 o 
 -11   3   5      147.75      144.17      6.97 o 
 -10   3   5      282.88      288.04     11.41 o 
  -9   3   5      538.50      534.21     33.56 o 
  -8   3   5      110.80      116.89      5.50 o 
  -7   3   5      193.72      199.63      6.89 o 
  -6   3   5     1532.73     1513.85     43.14 o 
  -5   3   5     4718.02     4734.57    118.17 o 
  -4   3   5       92.80       96.90      3.28 o 
  -3   3   5       27.40       22.78      1.15 o 
  -2   3   5     1514.40     1480.74     33.46 o 
  -1   3   5     2220.88     2243.43     50.40 o 
   0   3   5     2050.46     2076.67     46.71 o 
   1   3   5       26.84       29.44      1.26 o 
   2   3   5      668.39      660.10     17.66 o 
   3   3   5      452.19      478.05     16.12 o 
   4   3   5        0.93       -0.20      1.12 o 
   5   3   5      285.51      271.17     12.38 o 
   6   3   5      425.81      419.12     63.58 o 
   7   3   5      288.63      282.90     31.54 o 
   8   3   5       20.38       15.03      3.77 o 
   9   3   5        5.73        3.23      3.23 o 
  10   3   5       40.77       37.68      4.08 o 
 -12   4   5       10.62       13.74      5.04 o 
 -11   4   5        0.52       -1.17      1.45 o 
 -10   4   5        1.08        2.99      1.56 o 
  -9   4   5      182.05      173.91      7.60 o 
  -8   4   5      767.82      722.57     24.85 o 
  -7   4   5        1.69        3.17      1.12 o 
  -6   4   5      222.42      187.24      6.46 o 
  -5   4   5      131.14      126.06      4.73 o 
  -4   4   5        2.59        0.29      0.70 o 
  -3   4   5       48.81       59.07      2.06 o 
  -2   4   5      304.26      319.18      7.78 o 
  -1   4   5       92.28       72.24      2.82 o 
   0   4   5      445.94      467.27     11.00 o 
   1   4   5       17.08       18.83      1.26 o 
   2   4   5      271.49      276.06      7.86 o 
   3   4   5        0.07       -1.45      0.97 o 
   4   4   5      157.44      167.81      6.58 o 
   5   4   5       19.74       20.53      2.04 o 
   6   4   5       55.49       38.09      9.13 o 
   7   4   5       51.26       36.39      3.41 o 
   8   4   5        2.82        1.05      1.89 o 
   9   4   5       38.47       37.89      3.75 o 
  10   4   5        1.62        2.84      2.30 o 
 -12   5   5      116.81      125.79      6.76 o 
 -11   5   5      156.77      155.19      7.48 o 
 -10   5   5        2.13        1.56      1.56 o 
  -9   5   5       88.43      103.71      5.41 o 
  -8   5   5      840.30      853.62     29.21 o 
  -7   5   5     1442.21     1492.70     42.92 o 
  -6   5   5       96.96      107.28      4.29 o 
  -5   5   5       24.44       21.78      1.71 o 
  -4   5   5      983.54      982.02     25.26 o 
  -3   5   5     1684.96     1584.98     35.96 o 
  -2   5   5     1141.22     1162.93     26.51 o 
  -1   5   5      931.28      967.68     22.18 o 
   0   5   5      653.76      614.64     14.39 o 
   1   5   5      934.16      957.25     21.99 o 
   2   5   5       79.08       82.26      3.01 o 
   3   5   5        5.70        3.87      1.28 o 
   4   5   5      592.48      629.92     25.39 o 
   5   5   5      539.79      529.08     24.43 o 
   6   5   5        1.27        1.03      1.53 o 
   7   5   5        0.73        1.84      1.73 o 
   8   5   5      118.34      137.86     12.55 o 
   9   5   5       98.35      120.06      9.64 o 
  10   5   5       17.58       13.85      2.99 o 
 -11   6   5        0.42       -1.00      1.69 o 
 -10   6   5      285.77      318.00     12.61 o 
  -9   6   5      109.10      121.66      6.09 o 
  -8   6   5       47.79       51.28      3.74 o 
  -7   6   5      346.64      365.16     13.61 o 
  -6   6   5        0.46       -0.27      1.67 o 
  -5   6   5      107.60      103.68      4.17 o 
  -4   6   5      930.54      937.03     27.18 o 
  -3   6   5      236.42      233.76      6.06 o 
  -2   6   5      832.54      848.48     19.68 o 
  -1   6   5     1008.05     1028.72     23.62 o 
   0   6   5      242.27      217.45      5.60 o 
   1   6   5      813.44      871.69     20.10 o 
   2   6   5       18.19       15.88      1.51 o 
   3   6   5      236.31      245.08     16.32 o 
   4   6   5       52.04       55.82      4.66 o 
   5   6   5      135.26      137.50     10.53 o 
   6   6   5       89.34       90.11      6.79 o 
   7   6   5       19.57       17.64      2.68 o 
   8   6   5       33.73       27.51      3.27 o 
   9   6   5       15.72       13.05      2.61 o 
 -11   7   5        6.34        4.50      3.26 o 
 -10   7   5      129.78      138.39      6.93 o 
  -9   7   5      315.04      348.97     13.58 o 
  -8   7   5      237.42      226.28      9.46 o 
  -7   7   5      996.49     1006.87     34.11 o 
  -6   7   5      481.32      463.13     16.64 o 
  -5   7   5      122.04      142.73      6.24 o 
  -4   7   5       14.25       18.46      1.64 o 
  -3   7   5        3.42        4.07      0.96 o 
  -2   7   5     1185.36     1201.63     27.65 o 
  -1   7   5     1602.58     1499.33     34.27 o 
   0   7   5      125.74      121.98      3.94 o 
   1   7   5      240.57      254.00      7.11 o 
   2   7   5      610.89      640.71     16.37 o 
   3   7   5      735.43      722.42     22.05 o 
   4   7   5       64.29       73.76      4.72 o 
   5   7   5       53.17       55.58      4.02 o 
   6   7   5       65.56       70.40      6.57 o 
   7   7   5       52.72       44.59      3.79 o 
   8   7   5       43.14       33.23      4.47 o 
   9   7   5       18.64       15.60      2.88 o 
 -11   8   5        0.24       -0.17      2.07 o 
 -10   8   5       60.74       58.34      4.35 o 
  -9   8   5       14.32       16.21      2.44 o 
  -8   8   5      176.74      168.33      7.73 o 
  -7   8   5        4.49        5.08      1.78 o 
  -6   8   5       43.43       48.22      3.40 o 
  -5   8   5       47.35       32.98      4.28 o 
  -4   8   5      394.95      393.67     14.30 o 
  -3   8   5       34.64       29.77      2.05 o 
  -2   8   5      667.49      625.07     16.30 o 
  -1   8   5        0.90        0.85      0.86 o 
   0   8   5        0.17        0.26      0.86 o 
   1   8   5      284.50      285.52      8.01 o 
   2   8   5       61.15       63.29      2.76 o 
   3   8   5      165.83      173.39      5.34 o 
   4   8   5      252.68      266.93     12.13 o 
   5   8   5        1.26        2.56      1.82 o 
   6   8   5       88.00       94.31      7.92 o 
   7   8   5       24.20       28.90      5.71 o 
   8   8   5       27.88       33.22      5.12 o 
 -10   9   5      112.99      118.08      6.51 o 
  -9   9   5        0.72       -0.20      1.64 o 
  -8   9   5       85.22       87.13      8.94 o 
  -7   9   5      586.48      564.99     24.05 o 
  -6   9   5       53.12       44.99      3.34 o 
  -5   9   5      132.53      107.43      6.87 o 
  -4   9   5      853.88      814.18     27.82 o 
  -3   9   5     1074.82     1031.63     34.60 o 
  -2   9   5      271.29      223.33      7.38 o 
  -1   9   5       60.63       59.77      2.93 o 
   0   9   5     1003.83      976.69     24.83 o 
   1   9   5     1935.52     1934.30     48.01 o 
   2   9   5      173.74      158.45      5.44 o 
   3   9   5      217.39      217.13      6.55 o 
   4   9   5      411.02      424.55     20.04 o 
   5   9   5      356.45      380.86     16.55 o 
   6   9   5        2.49        1.16      4.50 o 
   7   9   5       10.53        9.26      2.51 o 
   8   9   5       46.29       42.34      4.10 o 
  -9  10   5        1.17       -0.34      1.81 o 
  -8  10   5       55.46       50.44      3.94 o 
  -7  10   5       52.72       56.22      4.03 o 
  -6  10   5       27.18       23.01      2.58 o 
  -5  10   5       74.39       74.79      4.45 o 
  -4  10   5       51.90       56.68      3.64 o 
  -3  10   5       26.92       27.69      2.99 o 
  -2  10   5      168.43      171.37      6.10 o 
  -1  10   5      112.49      104.63      4.53 o 
   0  10   5      487.92      483.65     15.30 o 
   1  10   5        4.74        7.58      1.37 o 
   2  10   5      221.24      222.76      6.73 o 
   3  10   5       15.24       19.87      1.77 o 
   4  10   5       22.78       17.70      2.97 o 
   5  10   5       15.23       14.85      2.89 o 
   6  10   5       20.37       25.24      3.41 o 
   7  10   5       42.52       37.71      4.06 o 
  -9  11   5      216.80      204.60      9.45 o 
  -8  11   5      127.92      117.53      6.30 o 
  -7  11   5       72.55       79.99      4.94 o 
  -6  11   5       18.15       16.25      3.20 o 
  -5  11   5      334.34      347.97     13.41 o 
  -4  11   5       27.07       21.56      2.45 o 
  -3  11   5       70.60       60.88      3.83 o 
  -2  11   5       74.66       79.55      3.69 o 
  -1  11   5      333.91      346.13     10.92 o 
   0  11   5       59.50       59.31      4.74 o 
   1  11   5       68.50       70.41      3.50 o 
   2  11   5      430.59      441.56     15.14 o 
   3  11   5      109.33      118.90      5.67 o 
   4  11   5       79.79       74.09      5.36 o 
   5  11   5       93.47       88.36      5.94 o 
   6  11   5       42.87       50.28      4.64 o 
   7  11   5        1.19       -0.35      2.10 o 
  -8  12   5       27.49       22.63      4.63 o 
  -7  12   5       17.96       20.87      4.96 o 
  -6  12   5       64.57       61.81      6.01 o 
  -5  12   5        0.95        0.99      1.63 o 
  -4  12   5       27.81       33.21      3.02 o 
  -3  12   5        0.64        3.41      2.67 o 
  -2  12   5       38.24       49.29      3.54 o 
  -1  12   5       39.34       36.00      2.58 o 
   0  12   5      335.70      327.46     10.63 o 
   1  12   5       20.29       27.58      2.38 o 
   2  12   5       73.54       72.98      4.87 o 
   3  12   5        6.67        6.73      3.07 o 
   4  12   5       20.81       27.31      4.85 o 
   5  12   5        0.07       -0.05      2.32 o 
   6  12   5        5.24        1.26      2.43 o 
  -6  13   5        2.55        2.92      1.86 o 
  -5  13   5       18.76       26.05      2.98 o 
  -4  13   5       49.36       55.31      4.07 o 
  -3  13   5      174.96      177.82      8.03 o 
  -2  13   5       23.97       32.56      5.60 o 
  -1  13   5        4.49        3.18      1.41 o 
   0  13   5      139.21      152.39      6.04 o 
   1  13   5      461.19      510.71     21.70 o 
   2  13   5      161.46      177.47      6.80 o 
   3  13   5        4.32       -0.27      2.59 o 
   4  13   5       47.40       49.23      6.36 o 
  -5  14   5        1.99       -0.76      3.20 o 
  -4  14   5       59.30       68.01      4.64 o 
  -3  14   5       16.60       20.49      2.65 o 
  -2  14   5       63.71       63.31      5.87 o 
  -1  14   5       28.18       36.18      3.37 o 
   0  14   5        0.50        0.74      1.51 o 
   1  14   5       24.93       23.96      2.50 o 
   2  14   5        2.66        3.72      1.70 o 
   3  14   5       17.19       22.51      4.85 o 
  -1  15   5       61.26       55.13      4.21 o 
 -12   0   6      119.79      121.97      6.22 o 
 -11   0   6      110.65      100.94      5.90 o 
 -10   0   6        0.75       -0.05      1.33 o 
  -9   0   6     2134.24     2117.18     67.17 o 
  -8   0   6      147.92      152.91      6.37 o 
  -7   0   6        1.32        0.98      1.86 o 
  -6   0   6     1065.21     1033.73     38.03 o 
  -5   0   6     1802.75     1807.64     65.09 o 
  -4   0   6     3255.50     3047.96    108.18 o 
  -3   0   6     1250.65     1354.02     39.57 o 
  -2   0   6      690.38      689.43     20.47 o 
  -1   0   6     6171.17     5904.78    160.38 o 
   0   0   6     1489.22     1436.50     51.36 o 
   1   0   6      610.21      633.19     38.03 o 
   2   0   6      261.82      292.90     18.91 o 
   3   0   6     1563.32     1512.15     88.17 o 
   4   0   6      640.13      554.93     33.99 o 
   5   0   6      841.80      748.83     45.30 o 
   6   0   6       52.11       52.30      6.41 o 
   7   0   6      881.32      965.46     58.44 o 
   8   0   6      276.72      279.54     20.36 o 
   9   0   6        1.35       -5.55      3.77 o 
  10   0   6        1.13        0.48      5.33 o 
 -12   1   6       17.95       20.98      1.93 o 
 -11   1   6       54.10       53.32      2.71 o 
 -10   1   6        0.04       -0.66      0.89 o 
  -9   1   6      132.09      119.25      4.63 o 
  -8   1   6       56.14       56.63      3.41 o 
  -7   1   6      243.35      230.43      6.03 o 
  -6   1   6      105.33       82.50      2.76 o 
  -5   1   6       38.47       32.23      1.52 o 
  -4   1   6      870.72      883.26     19.62 o 
  -3   1   6       14.87       12.72      0.75 o 
  -2   1   6     1597.52     1563.19     31.17 o 
  -1   1   6      334.45      338.24      8.05 o 
   0   1   6      301.16      315.34      7.49 o 
   1   1   6        3.47        7.36      1.81 o 
   2   1   6       46.71       44.73      3.68 o 
   3   1   6      117.32      126.71      6.95 o 
   4   1   6      598.54      561.44     27.93 o 
   5   1   6       17.27       23.75      3.04 o 
   6   1   6      550.43      538.23     29.22 o 
   7   1   6       58.64       68.48      5.65 o 
   8   1   6        2.80        4.89      2.82 o 
   9   1   6        3.50        0.80      3.16 o 
  10   1   6        0.84       -1.67      4.79 o 
 -12   2   6        8.27        9.28      1.77 o 
 -11   2   6      400.69      424.71     16.09 o 
 -10   2   6      282.05      304.96     16.59 o 
  -9   2   6      160.25      171.27      6.03 o 
  -8   2   6      278.14      317.77      9.59 o 
  -7   2   6      905.03      894.77     21.79 o 
  -6   2   6      247.96      228.16      5.87 o 
  -5   2   6      638.52      662.17     15.03 o 
  -4   2   6     1406.87     1468.26     37.21 o 
  -3   2   6      731.87      687.91     15.95 o 
  -2   2   6     2751.59     2571.82     57.86 o 
  -1   2   6        6.41        3.74      0.57 o 
   0   2   6      249.33      240.43      5.87 o 
   1   2   6     2071.85     2050.51     46.03 o 
   2   2   6      103.77       95.34      5.56 o 
   3   2   6      200.11      189.46     11.10 o 
   4   2   6      496.01      491.89     21.50 o 
   5   2   6      278.33      265.01     23.21 o 
   6   2   6      352.03      333.93     21.25 o 
   7   2   6       78.72       86.81     12.50 o 
   8   2   6       19.12       21.45      4.69 o 
   9   2   6       27.32       34.79      6.25 o 
  10   2   6        0.24       -2.32      4.20 o 
 -12   3   6        6.94        8.00      3.34 o 
 -11   3   6       13.66       13.09      2.30 o 
 -10   3   6      348.09      363.89     13.92 o 
  -9   3   6      129.31      120.15      5.92 o 
  -8   3   6      771.05      724.50     24.96 o 
  -7   3   6       27.83       24.99      1.96 o 
  -6   3   6      717.50      669.07     17.79 o 
  -5   3   6      118.60      108.39      3.79 o 
  -4   3   6      178.13      167.44      5.12 o 
  -3   3   6      109.29      104.98      3.06 o 
  -2   3   6      320.47      351.30      8.49 o 
  -1   3   6       65.23       71.84      2.26 o 
   0   3   6       31.62       28.40      1.28 o 
   1   3   6      207.71      223.06      5.55 o 
   2   3   6       43.54       36.72      2.48 o 
   3   3   6       10.89        5.48      1.38 o 
   4   3   6      601.73      567.79     19.78 o 
   5   3   6       93.48       94.23      7.54 o 
   6   3   6       23.71       31.65      4.74 o 
   7   3   6        6.97        3.82      3.23 o 
   8   3   6       13.95       18.15      4.52 o 
   9   3   6       16.48       17.06      2.96 o 
 -12   4   6      118.61      122.27      6.64 o 
 -11   4   6       71.93       59.12      7.11 o 
 -10   4   6      183.26      189.75     12.39 o 
  -9   4   6      747.18      794.67     27.50 o 
  -8   4   6      738.52      748.57     22.51 o 
  -7   4   6        0.82        0.91      1.10 o 
  -6   4   6      111.52      106.52      4.28 o 
  -5   4   6      978.09     1001.06     25.90 o 
  -4   4   6      968.01      974.39     25.09 o 
  -3   4   6       33.13       29.05      1.59 o 
  -2   4   6      713.56      706.74     16.42 o 
  -1   4   6     3690.72     3753.83     84.01 o 
   0   4   6     1551.14     1530.83     34.45 o 
   1   4   6       64.01       63.96      2.13 o 
   2   4   6       50.43       51.10      2.94 o 
   3   4   6      422.87      410.86     16.08 o 
   4   4   6       97.11      115.55      5.15 o 
   5   4   6      113.88      108.09      6.10 o 
   6   4   6      204.56      195.15     16.48 o 
   7   4   6      152.89      139.56      9.34 o 
   8   4   6       39.45       35.37      3.76 o 
   9   4   6        4.54        4.13      2.21 o 
 -12   5   6       73.82       91.52      5.71 o 
 -11   5   6        6.87        4.84      1.92 o 
 -10   5   6       33.79       40.48      3.50 o 
  -9   5   6        4.40        2.53      1.57 o 
  -8   5   6        9.29       11.09      1.73 o 
  -7   5   6     1029.85      983.37     28.82 o 
  -6   5   6      335.87      331.84     10.61 o 
  -5   5   6      589.85      536.03     14.47 o 
  -4   5   6       53.35       44.65      2.23 o 
  -3   5   6      806.97      792.78     18.53 o 
  -2   5   6       48.99       55.62      2.09 o 
  -1   5   6       50.83       56.71      2.11 o 
   0   5   6      191.26      201.55      5.24 o 
   1   5   6     1514.67     1561.32     35.39 o 
   2   5   6        5.39        3.07      1.32 o 
   3   5   6      221.02      218.26      8.18 o 
   4   5   6       86.60       67.87      4.59 o 
   5   5   6       81.30       71.70      7.14 o 
   6   5   6       37.85       35.19      3.55 o 
   7   5   6        3.09        0.59      2.72 o 
   8   5   6        9.21        5.79      2.28 o 
   9   5   6       58.85       53.74      9.18 o 
 -11   6   6      106.74      114.25      7.33 o 
 -10   6   6       70.47       67.72      4.53 o 
  -9   6   6        1.48        3.89      2.75 o 
  -8   6   6      119.86      122.66      6.07 o 
  -7   6   6     1143.46     1186.81     39.80 o 
  -6   6   6     1539.00     1627.82     46.53 o 
  -5   6   6        1.30        0.12      1.13 o 
  -4   6   6       57.47       45.75      2.30 o 
  -3   6   6      747.07      727.98     17.12 o 
  -2   6   6      349.80      349.47      8.69 o 
  -1   6   6      442.11      418.15     10.16 o 
   0   6   6      143.90      142.74      5.51 o 
   1   6   6      518.58      529.04     12.57 o 
   2   6   6      433.96      440.20     18.24 o 
   3   6   6       52.38       52.88      3.94 o 
   4   6   6      194.22      196.97      9.38 o 
   5   6   6      264.88      250.63     11.49 o 
   6   6   6       75.79       75.75      9.45 o 
   7   6   6       13.71       10.55      2.57 o 
   8   6   6       55.24       44.89      6.62 o 
   9   6   6       76.98       77.93      7.73 o 
 -11   7   6        5.28        7.31      2.34 o 
 -10   7   6       20.75       22.19      3.80 o 
  -9   7   6       35.16       34.55      5.28 o 
  -8   7   6       46.54       57.53      3.97 o 
  -7   7   6       37.47       32.45      2.91 o 
  -6   7   6       35.54       33.66      2.81 o 
  -5   7   6      136.90      139.39      6.26 o 
  -4   7   6        0.85        2.17      1.07 o 
  -3   7   6       31.98       30.97      1.67 o 
  -2   7   6      658.12      674.28     15.92 o 
  -1   7   6        1.11        0.89      0.79 o 
   0   7   6      269.07      280.81      7.82 o 
   1   7   6       20.47       24.01      1.61 o 
   2   7   6       89.98      103.13      5.84 o 
   3   7   6       87.50       93.28      7.62 o 
   4   7   6        5.16        5.04      2.10 o 
   5   7   6       13.86        9.95      2.42 o 
   6   7   6       26.42       27.63      3.80 o 
   7   7   6       11.56       10.77      2.56 o 
   8   7   6        3.62        2.27      2.19 o 
 -10   8   6       93.60      100.87      5.88 o 
  -9   8   6       90.95       90.25      8.19 o 
  -8   8   6      140.61      135.79      6.65 o 
  -7   8   6      122.19      117.03      5.92 o 
  -6   8   6      217.37      209.68      8.76 o 
  -5   8   6       15.61       10.98      1.81 o 
  -4   8   6        0.98        0.30      1.23 o 
  -3   8   6     1386.48     1324.20     36.80 o 
  -2   8   6      213.49      209.66      6.27 o 
  -1   8   6      587.07      585.01     15.30 o 
   0   8   6      698.67      664.91     17.19 o 
   1   8   6      290.69      298.66      8.34 o 
   2   8   6      279.26      286.78     15.22 o 
   3   8   6        2.31        1.29      1.85 o 
   4   8   6        2.06       -0.33      1.96 o 
   5   8   6       83.04       88.18      7.65 o 
   6   8   6        7.62        6.71      2.34 o 
   7   8   6       15.73       14.97      2.96 o 
   8   8   6       52.47       55.99      5.92 o 
 -10   9   6       21.42       25.77      4.93 o 
  -9   9   6        7.21        8.68      2.29 o 
  -8   9   6        5.34        3.85      2.69 o 
  -7   9   6        1.55        1.71      2.24 o 
  -6   9   6        6.84        5.98      1.80 o 
  -5   9   6       69.58       77.86      4.41 o 
  -4   9   6       25.31       31.76      2.76 o 
  -3   9   6       26.67       33.03      2.27 o 
  -2   9   6        0.94        0.73      1.01 o 
  -1   9   6        0.54        1.17      0.97 o 
   0   9   6        9.02       10.84      1.31 o 
   1   9   6        2.86        1.29      0.99 o 
   2   9   6       49.39       51.29      4.24 o 
   3   9   6      121.46      122.13      9.18 o 
   4   9   6       58.39       63.07      6.22 o 
   5   9   6        2.42       -0.04      2.67 o 
   6   9   6       21.17       20.85      3.23 o 
   7   9   6       31.63       24.05      3.60 o 
  -9  10   6       51.03       55.97      4.41 o 
  -8  10   6       21.86       18.97      2.77 o 
  -7  10   6        6.86        5.37      1.90 o 
  -6  10   6       21.89       16.82      2.33 o 
  -5  10   6      373.66      369.51     14.03 o 
  -4  10   6      222.27      227.27      9.33 o 
  -3  10   6      944.46      871.70     29.74 o 
  -2  10   6      276.06      269.32      8.80 o 
  -1  10   6       63.95       70.64      3.40 o 
   0  10   6      181.28      175.28      6.20 o 
   1  10   6       69.96       66.00      2.94 o 
   2  10   6      128.36      116.25      6.78 o 
   3  10   6        7.44       11.52      2.69 o 
   4  10   6        0.37       -1.07      1.94 o 
   5  10   6      198.62      188.83     14.11 o 
   6  10   6       90.12      101.22      6.59 o 
   7  10   6        6.04        4.39      2.69 o 
  -8  11   6        9.93       10.70      2.40 o 
  -7  11   6       19.18       18.60      4.63 o 
  -6  11   6       40.22       37.08      3.26 o 
  -5  11   6        0.01        0.26      1.48 o 
  -4  11   6       70.75       71.54      6.92 o 
  -3  11   6       22.51       20.48      5.47 o 
  -2  11   6        4.07        4.06      1.34 o 
  -1  11   6        5.31        7.19      1.43 o 
   0  11   6       69.29       84.14      4.90 o 
   1  11   6        5.04        2.87      1.27 o 
   2  11   6       60.93       76.11      7.27 o 
   3  11   6        8.79        6.28      2.51 o 
   4  11   6        0.38       -2.06      1.86 o 
   5  11   6        8.84        9.56      2.77 o 
   6  11   6       40.09       33.86      4.24 o 
  -7  12   6      124.24      112.59      6.28 o 
  -6  12   6        2.57        3.54      1.73 o 
  -5  12   6        7.08        6.29      1.92 o 
  -4  12   6      199.10      210.67      9.08 o 
  -3  12   6      475.72      471.86     17.38 o 
  -2  12   6      224.28      234.25      8.10 o 
  -1  12   6       28.83       26.20      3.68 o 
   0  12   6      145.37      147.44      5.74 o 
   1  12   6      290.05      286.33      9.55 o 
   2  12   6      129.09      140.58     10.83 o 
   3  12   6        1.38        3.23      3.02 o 
   4  12   6       32.61       32.96      5.39 o 
   5  12   6       33.62       39.53      4.46 o 
  -6  13   6       37.61       32.04      3.36 o 
  -5  13   6       28.18       27.17      3.10 o 
  -4  13   6       50.09       60.58      4.30 o 
  -3  13   6        0.59        0.79      1.57 o 
  -2  13   6       42.32       31.44      3.77 o 
  -1  13   6        1.24        0.40      1.28 o 
   0  13   6       56.00       55.27      3.33 o 
   1  13   6        0.98        2.65      1.51 o 
   2  13   6       43.17       54.13      6.73 o 
   3  13   6        0.85       -0.81      2.64 o 
  -4  14   6       57.76       57.29      4.34 o 
  -3  14   6        2.28        0.24      1.60 o 
  -2  14   6       48.06       46.80      3.79 o 
  -1  14   6      171.27      164.27      6.54 o 
   0  14   6       32.33       28.37      2.61 o 
   1  14   6        2.50        0.14      1.50 o 
 -12   1   7       22.65       25.13      2.10 o 
 -11   1   7      269.08      291.59      8.13 o 
 -10   1   7      271.05      279.04      7.66 o 
  -9   1   7      249.26      274.33      8.64 o 
  -8   1   7      490.06      487.06     12.66 o 
  -7   1   7       29.20       27.87      1.67 o 
  -6   1   7      320.32      284.69      7.14 o 
  -5   1   7      739.48      707.06     16.03 o 
  -4   1   7      531.94      525.48     12.03 o 
  -3   1   7     1184.89     1129.35     22.87 o 
  -2   1   7       17.81       28.19      1.14 o 
  -1   1   7     1537.84     1561.69     35.31 o 
   0   1   7      325.99      334.17      9.34 o 
   1   1   7      164.49      178.56      8.99 o 
   2   1   7     1034.32      988.51     41.53 o 
   3   1   7        2.67       -0.83      1.79 o 
   4   1   7      944.41      857.02     36.47 o 
   5   1   7       50.06       51.41      4.47 o 
   6   1   7        3.78        0.23      2.24 o 
   7   1   7       96.01      108.92      7.26 o 
   8   1   7      102.15      123.26      8.34 o 
   9   1   7       25.91       33.29      7.33 o 
 -12   2   7        0.05        2.97      1.53 o 
 -11   2   7        2.72        0.23      1.21 o 
 -10   2   7       48.57       50.50      3.78 o 
  -9   2   7        0.24        1.19      1.35 o 
  -8   2   7     1142.15     1107.92     27.10 o 
  -7   2   7       77.82       76.74      2.78 o 
  -6   2   7      802.08      781.37     17.80 o 
  -5   2   7      147.98      150.14      4.17 o 
  -4   2   7        9.38        6.25      0.99 o 
  -3   2   7      629.70      595.74     13.94 o 
  -2   2   7       10.79       17.96      1.04 o 
  -1   2   7        1.25        3.92      0.71 o 
   0   2   7      170.65      174.64      5.27 o 
   1   2   7       31.53       40.13      2.59 o 
   2   2   7       70.48       90.08      4.22 o 
   3   2   7       21.58       26.17      3.66 o 
   4   2   7        0.12       -0.64      1.92 o 
   5   2   7       12.41       12.73      2.63 o 
   6   2   7       11.56       18.01      3.20 o 
   7   2   7        6.46        7.08      2.82 o 
   8   2   7       11.26       19.66      5.22 o 
   9   2   7        2.07       -2.26      4.26 o 
 -12   3   7      190.02      201.45     10.50 o 
 -11   3   7       53.33       55.51      4.90 o 
 -10   3   7      200.09      194.10      8.57 o 
  -9   3   7      363.13      370.45     13.98 o 
  -8   3   7      318.04      313.69     10.37 o 
  -7   3   7      166.10      187.71      6.04 o 
  -6   3   7      207.22      191.08      6.01 o 
  -5   3   7      361.49      364.20     10.21 o 
  -4   3   7     3318.55     3251.41     81.89 o 
  -3   3   7      665.47      670.75     15.67 o 
  -2   3   7      143.84      130.10      3.63 o 
  -1   3   7     1311.28     1242.91     28.30 o 
   0   3   7      760.91      733.39     19.54 o 
   1   3   7      136.29      149.67      6.04 o 
   2   3   7       11.72       17.24      1.96 o 
   3   3   7      184.28      174.49      6.96 o 
   4   3   7      679.11      651.81     29.74 o 
   5   3   7       16.34       18.84      2.26 o 
   6   3   7       69.79       69.37      4.12 o 
   7   3   7      129.66      129.05      7.29 o 
   8   3   7       40.83       33.57      6.68 o 
   9   3   7        9.50       10.55      2.89 o 
 -12   4   7        1.11        0.74      1.99 o 
 -11   4   7      155.09      168.30      9.48 o 
 -10   4   7       21.77       25.55      2.81 o 
  -9   4   7        2.51        1.45      1.48 o 
  -8   4   7      242.35      237.33      8.30 o 
  -7   4   7        2.80        2.74      1.22 o 
  -6   4   7       99.82       82.91      3.35 o 
  -5   4   7     1132.28     1040.97     27.12 o 
  -4   4   7      264.57      263.99      6.78 o 
  -3   4   7      132.39      128.29      3.75 o 
  -2   4   7        6.06        6.86      1.29 o 
  -1   4   7       40.53       39.98      1.72 o 
   0   4   7       14.28       13.80      1.03 o 
   1   4   7      321.68      304.18     10.85 o 
   2   4   7       25.95       29.47      2.43 o 
   3   4   7       18.46       20.87      2.19 o 
   4   4   7       77.74       69.95      3.91 o 
   5   4   7        0.39       -1.22      1.64 o 
   6   4   7        2.26        2.46      2.04 o 
   7   4   7       12.75       12.15      2.68 o 
   8   4   7       23.27       19.22      3.17 o 
   9   4   7       20.06       14.73      3.24 o 
 -11   5   7      151.75      165.27      8.05 o 
 -10   5   7      207.16      209.95      9.23 o 
  -9   5   7       13.31       14.15      2.29 o 
  -8   5   7        0.85        0.33      1.75 o 
  -7   5   7      470.55      451.47     14.19 o 
  -6   5   7      915.99      919.93     24.27 o 
  -5   5   7       30.24       38.95      2.20 o 
  -4   5   7       11.53       11.21      1.13 o 
  -3   5   7     1204.89     1142.85     26.36 o 
  -2   5   7     1812.40     1740.02     39.56 o 
  -1   5   7      905.67      931.50     21.46 o 
   0   5   7      433.19      427.08     10.26 o 
   1   5   7      238.90      224.35      8.45 o 
   2   5   7      187.00      192.21      7.52 o 
   3   5   7       39.28       42.29      5.74 o 
   4   5   7        2.07       -0.76      1.60 o 
   5   5   7      295.32      286.56     37.22 o 
   6   5   7      307.71      291.42     25.29 o 
   7   5   7       18.07       17.40      2.96 o 
   8   5   7        0.27       -1.98      1.91 o 
 -11   6   7        0.69       -1.87      2.32 o 
 -10   6   7        5.11        4.90      2.94 o 
  -9   6   7      221.51      234.97      9.96 o 
  -8   6   7      193.74      197.67      8.56 o 
  -7   6   7      113.42      115.16      5.69 o 
  -6   6   7      307.27      297.44      9.87 o 
  -5   6   7      151.67      164.71      5.46 o 
  -4   6   7        0.88        2.34      1.46 o 
  -3   6   7      149.78      152.67      4.41 o 
  -2   6   7      360.24      349.36      8.72 o 
  -1   6   7     1319.42     1307.22     29.86 o 
   0   6   7      280.95      290.15      7.44 o 
   1   6   7      148.97      153.23     12.44 o 
   2   6   7      177.27      180.94      8.79 o 
   3   6   7        7.83        9.96      2.28 o 
   4   6   7      190.31      178.65     15.32 o 
   5   6   7       77.57       75.41      9.40 o 
   6   6   7       27.10       25.81      3.43 o 
   7   6   7        9.52       11.16      2.75 o 
   8   6   7        0.12       -1.99      2.01 o 
 -11   7   7       13.14       13.71      3.42 o 
 -10   7   7       11.87       17.12      3.72 o 
  -9   7   7       37.78       34.97      5.36 o 
  -8   7   7      396.60      412.47     15.57 o 
  -7   7   7      151.86      149.94      6.99 o 
  -6   7   7      331.02      345.44     13.08 o 
  -5   7   7      999.93     1050.30     30.75 o 
  -4   7   7      129.01      136.74      4.69 o 
  -3   7   7       60.96       66.18      2.57 o 
  -2   7   7      440.53      427.48     10.51 o 
  -1   7   7      409.21      412.46     10.19 o 
   0   7   7      805.57      785.89     20.04 o 
   1   7   7       95.42       79.58      5.09 o 
   2   7   7        0.36       -0.86      1.68 o 
   3   7   7      369.34      379.04     32.10 o 
   4   7   7      102.85       99.84     11.66 o 
   5   7   7       56.06       59.59      4.71 o 
   6   7   7        9.92       11.06      2.67 o 
   7   7   7       31.44       30.04      7.35 o 
   8   7   7       73.28       81.17     18.61 o 
 -10   8   7        1.70       -0.29      1.79 o 
  -9   8   7      193.04      201.50      9.10 o 
  -8   8   7        2.59        3.49      1.77 o 
  -7   8   7       69.38       71.92      4.52 o 
  -6   8   7        4.88        8.84      1.91 o 
  -5   8   7        1.00        2.82      3.42 o 
  -4   8   7       39.61       29.00      2.55 o 
  -3   8   7      444.89      448.54     11.20 o 
  -2   8   7       21.00       28.67      1.89 o 
  -1   8   7      159.10      142.88      4.67 o 
   0   8   7       64.00       62.75      2.73 o 
   1   8   7        5.91        6.59      2.15 o 
   2   8   7      162.98      158.68      8.29 o 
   3   8   7       52.37       56.78      5.01 o 
   4   8   7       15.29       12.61      5.74 o 
   5   8   7       75.93       72.27      8.64 o 
   6   8   7        3.43        1.96      2.34 o 
   7   8   7       74.93       71.50      9.45 o 
  -9   9   7       58.14       69.92      8.16 o 
  -8   9   7        9.48       10.23      3.29 o 
  -7   9   7       88.79       83.46      4.93 o 
  -6   9   7      608.55      601.59     21.57 o 
  -5   9   7      178.29      173.80      7.65 o 
  -4   9   7       15.09       19.20      2.26 o 
  -3   9   7      805.82      771.42     22.22 o 
  -2   9   7     1612.55     1515.82     42.14 o 
  -1   9   7       31.02       27.98      1.90 o 
   0   9   7       61.90       65.48      2.87 o 
   1   9   7      199.53      193.30      9.58 o 
   2   9   7      292.80      309.34     14.02 o 
   3   9   7       75.14       75.61      8.67 o 
   4   9   7       84.12       91.28     18.80 o 
   5   9   7      166.84      137.83     11.47 o 
   6   9   7      216.76      219.42     33.21 o 
   7   9   7        5.37        4.94      2.71 o 
  -9  10   7      108.67      122.12      6.81 o 
  -8  10   7        3.27        2.83      1.99 o 
  -7  10   7       86.30       87.30      6.30 o 
  -6  10   7        0.22        0.46      1.50 o 
  -5  10   7      149.16      153.61      7.10 o 
  -4  10   7        4.62        2.86      1.55 o 
  -3  10   7        0.74        0.26      1.03 o 
  -2  10   7       60.87       57.94      3.08 o 
  -1  10   7       16.41       17.16      3.49 o 
   0  10   7       94.59       90.35      3.93 o 
   1  10   7       93.98       99.14      6.84 o 
   2  10   7       16.58       19.51      3.12 o 
   3  10   7       79.84       75.42      5.50 o 
   4  10   7        5.57        3.00      2.34 o 
   5  10   7       53.63       52.15     12.68 o 
   6  10   7        5.43        8.23      4.82 o 
  -8  11   7      121.51      134.33     11.80 o 
  -7  11   7       74.43       70.53      4.78 o 
  -6  11   7        2.78        1.12      1.60 o 
  -5  11   7      129.68      130.59      6.50 o 
  -4  11   7      807.33      801.53     27.88 o 
  -3  11   7      130.74      118.69      9.48 o 
  -2  11   7       72.08       67.57      3.42 o 
  -1  11   7       11.20       13.39      1.69 o 
   0  11   7       44.96       48.66      2.90 o 
   1  11   7       11.24       10.66      3.39 o 
   2  11   7       25.88       31.89      5.28 o 
   3  11   7       88.49       84.75      6.17 o 
   4  11   7       35.07       43.45      4.64 o 
   5  11   7       46.28       35.92      6.33 o 
  -7  12   7       62.84       60.47      4.61 o 
  -6  12   7       13.91       13.88      2.53 o 
  -5  12   7       11.45        8.41      2.07 o 
  -4  12   7        2.54        0.99      2.50 o 
  -3  12   7       57.96       62.59      4.20 o 
  -2  12   7        2.04       -0.64      1.51 o 
  -1  12   7       39.34       39.51      2.76 o 
   0  12   7        6.92        6.84      1.53 o 
   1  12   7       36.40       46.43      6.03 o 
   2  12   7        1.48        2.26      3.18 o 
   3  12   7       22.28       20.41      4.79 o 
   4  12   7        0.08       -0.22      2.75 o 
  -5  13   7       50.64       37.90      3.60 o 
  -4  13   7        3.09        1.63      1.73 o 
  -3  13   7       89.31       92.53      9.67 o 
  -2  13   7      100.64      109.09      4.84 o 
  -1  13   7       14.16       13.48      1.96 o 
   0  13   7        0.22        0.21      1.62 o 
   1  13   7       20.88       14.22      4.36 o 
   2  13   7      118.79      120.97     10.23 o 
  -2  14   7       53.55       52.13      4.96 o 
  -1  14   7       20.75       23.31      2.41 o 
 -12   0   8      373.91      386.28     15.51 o 
 -11   0   8       83.01       82.48      4.93 o 
 -10   0   8      114.44      100.37      5.33 o 
  -9   0   8        0.72        4.31      1.60 o 
  -8   0   8      556.91      573.65     17.15 o 
  -7   0   8      281.43      266.05      8.71 o 
  -6   0   8      455.85      429.26     12.98 o 
  -5   0   8     1296.86     1148.42     32.32 o 
  -4   0   8     1726.71     1630.97     45.29 o 
  -3   0   8     2571.01     2317.94     63.81 o 
  -2   0   8       29.57       33.48      1.76 o 
  -1   0   8        2.58        0.78      2.61 o 
   0   0   8     2989.26     2991.88    172.73 o 
   1   0   8      237.08      281.05     18.85 o 
   2   0   8      357.49      334.21     21.92 o 
   3   0   8      211.94      173.49     13.09 o 
   4   0   8      148.77      140.47     11.31 o 
   5   0   8      199.26      173.59     13.52 o 
   6   0   8      153.53      126.25     11.04 o 
   7   0   8       15.00        6.09      4.42 o 
   8   0   8      399.72      479.85     32.42 o 
 -12   1   8       11.52        8.23      1.86 o 
 -11   1   8       36.06       41.08      2.54 o 
 -10   1   8       57.54       53.64      2.70 o 
  -9   1   8        0.73        0.84      0.88 o 
  -8   1   8      309.84      281.17      7.37 o 
  -7   1   8        0.45        0.46      0.80 o 
  -6   1   8      260.36      233.44      6.08 o 
  -5   1   8        0.12        1.20      0.79 o 
  -4   1   8        7.64        4.68      0.96 o 
  -3   1   8      249.02      230.88      5.74 o 
  -2   1   8        2.13        2.57      0.66 o 
  -1   1   8      519.96      523.16     17.66 o 
   0   1   8       79.41       78.80      3.88 o 
   1   1   8      332.15      330.22     15.25 o 
   2   1   8      172.55      169.10      8.95 o 
   3   1   8      175.21      189.42      9.86 o 
   4   1   8        3.34        3.21      2.24 o 
   5   1   8       85.87       89.67      6.13 o 
   6   1   8        0.00       -2.09      2.17 o 
   7   1   8       62.42       52.79      5.29 o 
   8   1   8       32.81       34.63      4.87 o 
 -12   2   8       77.33       75.60      5.82 o 
 -11   2   8       13.34       12.20      1.96 o 
 -10   2   8      364.19      362.55     14.03 o 
  -9   2   8      237.97      236.92      8.46 o 
  -8   2   8        0.90       -0.48      0.86 o 
  -7   2   8      297.18      289.13      7.42 o 
  -6   2   8      444.31      429.98     12.01 o 
  -5   2   8     1022.89      959.22     25.02 o 
  -4   2   8      458.81      471.89     12.83 o 
  -3   2   8     1142.20     1127.91     29.03 o 
  -2   2   8      721.60      690.46     16.12 o 
  -1   2   8      455.86      446.52     15.27 o 
   0   2   8       70.02       70.56      3.63 o 
   1   2   8        8.11        8.44      1.98 o 
   2   2   8      517.14      489.31     16.87 o 
   3   2   8      100.06       91.48      5.96 o 
   4   2   8      128.78      117.08     10.93 o 
   5   2   8      327.27      328.15     31.75 o 
   6   2   8      116.75      126.11     14.68 o 
   7   2   8       29.19       33.93      6.17 o 
   8   2   8        8.20        6.68      4.20 o 
 -11   3   8        9.40       14.59      2.85 o 
 -10   3   8       31.69       32.47      3.07 o 
  -9   3   8       33.71       36.57      3.19 o 
  -8   3   8       37.03       32.42      2.46 o 
  -7   3   8      937.12      869.17     23.08 o 
  -6   3   8      164.37      148.50      5.04 o 
  -5   3   8     1951.37     1831.49     46.90 o 
  -4   3   8       67.05       67.55      2.87 o 
  -3   3   8        1.33        1.13      0.73 o 
  -2   3   8       11.12       12.18      1.02 o 
  -1   3   8       35.49       36.19      1.90 o 
   0   3   8        7.04        6.44      1.48 o 
   1   3   8      268.01      263.84      9.76 o 
   2   3   8       10.22       20.12      2.18 o 
   3   3   8        2.04        5.83      1.66 o 
   4   3   8       28.63       39.50      3.07 o 
   5   3   8       57.10       54.92      4.63 o 
   6   3   8       15.76       17.07      2.92 o 
   7   3   8       49.76       54.17      4.71 o 
   8   3   8        1.39        4.30      2.36 o 
 -11   4   8      194.28      200.86      9.22 o 
 -10   4   8        6.04        3.62      1.83 o 
  -9   4   8       88.43       77.42      4.02 o 
  -8   4   8      320.59      328.35     10.90 o 
  -7   4   8      295.73      305.98      9.12 o 
  -6   4   8      178.70      174.14      5.75 o 
  -5   4   8        5.87        7.09      1.26 o 
  -4   4   8     1050.92     1009.05     26.24 o 
  -3   4   8     2073.52     1996.99     45.33 o 
  -2   4   8       78.75       77.90      2.65 o 
  -1   4   8      279.20      293.90      8.52 o 
   0   4   8     1045.89     1083.46     35.28 o 
   1   4   8      194.57      182.23      7.22 o 
   2   4   8       61.56       58.38      3.50 o 
   3   4   8        0.88       -0.57      1.36 o 
   4   4   8      214.12      207.93     21.30 o 
   5   4   8      154.01      158.04     17.21 o 
   6   4   8       51.88       53.48      4.55 o 
   7   4   8       58.75       51.70      7.68 o 
   8   4   8       27.97       32.90      7.38 o 
 -11   5   8       38.23       38.59      3.76 o 
 -10   5   8        4.42        2.39      1.81 o 
  -9   5   8       18.25       23.62      2.78 o 
  -8   5   8       13.42       17.18      2.05 o 
  -7   5   8       25.19       28.54      2.36 o 
  -6   5   8      854.23      856.12     22.78 o 
  -5   5   8        5.08        7.92      1.32 o 
  -4   5   8      906.02      894.40     23.43 o 
  -3   5   8      241.05      247.75      6.52 o 
  -2   5   8        4.19        1.97      0.84 o 
  -1   5   8       18.19       17.51      1.53 o 
   0   5   8       12.12       11.59      1.80 o 
   1   5   8      108.85      104.75      4.93 o 
   2   5   8      279.75      264.83      9.94 o 
   3   5   8       23.92       22.23      2.91 o 
   4   5   8       34.55       35.09      3.70 o 
   5   5   8       22.25       14.30      2.81 o 
   6   5   8        9.00        9.25      2.53 o 
   7   5   8        6.79        3.81      2.28 o 
   8   5   8        2.54        5.50      2.48 o 
 -11   6   8       30.98       34.55      4.58 o 
 -10   6   8       70.85       77.33      5.07 o 
  -9   6   8       46.87       49.11      3.93 o 
  -8   6   8       94.21      108.60      5.74 o 
  -7   6   8      266.05      267.28      9.27 o 
  -6   6   8     1316.23     1319.58     34.48 o 
  -5   6   8     1391.76     1404.43     36.50 o 
  -4   6   8      215.99      214.18      5.88 o 
  -3   6   8        6.15        6.57      1.03 o 
  -2   6   8      382.61      373.15      9.33 o 
  -1   6   8      108.10      102.61      3.82 o 
   0   6   8       31.32       31.72      2.62 o 
   1   6   8       86.06       81.31      5.24 o 
   2   6   8      239.50      231.48     17.88 o 
   3   6   8      388.50      394.76     17.09 o 
   4   6   8      109.80      112.93      6.68 o 
   5   6   8       13.81       12.43      3.18 o 
   6   6   8       59.40       46.45      6.06 o 
   7   6   8       32.64       30.57      3.77 o 
 -10   7   8        0.00       -0.64      1.66 o 
  -9   7   8        4.29        6.87      2.12 o 
  -8   7   8       10.80       13.50      2.35 o 
  -7   7   8       24.33       30.47      2.94 o 
  -6   7   8        0.97        1.00      2.88 o 
  -5   7   8      179.67      188.26      6.19 o 
  -4   7   8        7.52        5.16      1.07 o 
  -3   7   8       17.34       17.66      1.43 o 
  -2   7   8        2.05        1.05      0.83 o 
  -1   7   8        0.05       -1.37      0.91 o 
   0   7   8        9.34        8.24      2.20 o 
   1   7   8      240.74      239.16     15.97 o 
   2   7   8       17.66       19.38      2.98 o 
   3   7   8        4.96        4.12      3.20 o 
   4   7   8       13.51       14.73      2.82 o 
   5   7   8        2.98        3.85      2.45 o 
   6   7   8       28.57       29.21      7.84 o 
   7   7   8        8.27        7.78      2.66 o 
 -10   8   8       26.16       24.79      3.23 o 
  -9   8   8       34.06       37.05      5.01 o 
  -8   8   8      203.28      214.66      9.42 o 
  -7   8   8      243.58      235.12      9.95 o 
  -6   8   8      396.10      395.70     14.91 o 
  -5   8   8      171.62      183.24      8.64 o 
  -4   8   8       72.23       83.92      3.40 o 
  -3   8   8       11.90        5.93      1.22 o 
  -2   8   8      467.71      453.22     12.31 o 
  -1   8   8      285.72      269.89      9.29 o 
   0   8   8        6.92        8.15      2.24 o 
   1   8   8      151.96      141.86      7.69 o 
   2   8   8       46.80       43.66      4.21 o 
   3   8   8      140.76      155.87     17.29 o 
   4   8   8       57.89       55.54      4.92 o 
   5   8   8       19.03       25.11      3.60 o 
   6   8   8       67.17       58.09     12.33 o 
  -9   9   8       70.64       74.73      6.98 o 
  -8   9   8        3.72        4.90      4.90 o 
  -7   9   8        3.22       -0.71      1.42 o 
  -6   9   8       13.01       10.07      4.52 o 
  -5   9   8       30.31       24.92      2.70 o 
  -4   9   8        1.51        3.34      1.44 o 
  -3   9   8       54.71       49.43      2.95 o 
  -2   9   8        0.01       -0.68      0.94 o 
  -1   9   8       28.78       27.36      2.27 o 
   0   9   8       65.01       77.76      5.34 o 
   1   9   8        0.94        0.36      1.99 o 
   2   9   8        3.26        5.08      2.39 o 
   3   9   8       10.26       18.55      3.27 o 
   4   9   8       27.89       33.81      9.59 o 
   5   9   8        7.07        7.76      2.92 o 
   6   9   8        0.76        0.49      2.43 o 
  -8  10   8      183.42      211.00     11.04 o 
  -7  10   8       21.65       26.74      3.06 o 
  -6  10   8       83.89       81.87      5.09 o 
  -5  10   8       50.16       44.23      3.56 o 
  -4  10   8      314.34      294.45     11.54 o 
  -3  10   8       52.52       60.26      3.17 o 
  -2  10   8       72.50       65.03      3.31 o 
  -1  10   8       49.50       51.56      5.31 o 
   0  10   8        5.91        3.25      2.09 o 
   1  10   8       81.00       86.59      5.91 o 
   2  10   8       83.85       87.36      6.79 o 
   3  10   8      101.10       91.72      6.38 o 
   4  10   8       77.16       86.98      6.40 o 
   5  10   8       29.98       29.67      4.44 o 
  -7  11   8       60.59       72.50      5.01 o 
  -6  11   8        3.72        5.88      1.99 o 
  -5  11   8       46.33       49.75      3.79 o 
  -4  11   8        0.02       -0.72      1.43 o 
  -3  11   8       15.40       13.27      1.86 o 
  -2  11   8       10.60        7.39      1.59 o 
  -1  11   8        1.44        0.00      2.26 o 
   0  11   8        7.96        5.06      3.07 o 
   1  11   8       12.26       21.81      4.42 o 
   2  11   8        0.26       -1.25      2.26 o 
   3  11   8        9.32       10.32      3.64 o 
   4  11   8        0.07       -0.72      3.61 o 
  -6  12   8      129.74      132.06      6.98 o 
  -5  12   8       23.71       25.97      2.97 o 
  -4  12   8        8.22        6.44      1.89 o 
  -3  12   8       83.78       90.37      5.15 o 
  -2  12   8      162.65      149.15      5.89 o 
  -1  12   8       15.87       18.26      4.26 o 
   0  12   8        0.22       -3.39      2.26 o 
   1  12   8       75.49       89.19      8.56 o 
   2  12   8      165.64      182.27     13.41 o 
   3  12   8      114.73      120.06     10.50 o 
  -4  13   8       15.44       15.25      2.60 o 
  -3  13   8       52.51       54.11      6.87 o 
  -2  13   8       10.37       10.63      1.84 o 
  -1  13   8       22.66       17.02      4.36 o 
   0  13   8       31.91       37.27      5.92 o 
 -11   1   9       11.80        9.63      1.60 o 
 -10   1   9       41.08       46.89      2.57 o 
  -9   1   9      313.80      302.16      7.17 o 
  -8   1   9      205.28      209.09      5.24 o 
  -7   1   9      723.93      722.59     16.81 o 
  -6   1   9      717.22      670.05     15.52 o 
  -5   1   9      490.99      437.31     10.41 o 
  -4   1   9     1118.71     1020.00     22.84 o 
  -3   1   9      371.65      383.38     10.60 o 
  -2   1   9      169.00      151.27      8.24 o 
  -1   1   9       14.14       16.78      1.90 o 
   0   1   9       58.64       64.69      3.57 o 
   1   1   9      373.06      372.70     13.29 o 
   2   1   9        3.90        1.84      2.19 o 
   3   1   9      451.29      431.58     19.77 o 
   4   1   9       65.31       63.05      5.26 o 
   5   1   9      138.31      123.27      7.73 o 
   6   1   9       95.32      113.30      7.60 o 
   7   1   9       32.15       29.07      4.50 o 
   8   1   9       24.37       30.59      6.84 o 
 -11   2   9        0.79        0.58      1.50 o 
 -10   2   9        8.17        8.61      2.16 o 
  -9   2   9       88.32       88.38      4.36 o 
  -8   2   9       21.88       20.26      1.90 o 
  -7   2   9      212.01      182.37      6.04 o 
  -6   2   9       63.83       61.01      2.88 o 
  -5   2   9      770.76      698.75     18.68 o 
  -4   2   9      144.81      147.37      4.87 o 
  -3   2   9      128.03      117.76      4.03 o 
  -2   2   9      278.51      278.46     13.35 o 
  -1   2   9      118.49      111.96      5.00 o 
   0   2   9       13.04       12.33      1.82 o 
   1   2   9        4.68        4.07      1.57 o 
   2   2   9       55.56       62.53      3.69 o 
   3   2   9        0.13        0.56      1.46 o 
   4   2   9        1.44        1.11      1.54 o 
   5   2   9        4.84        6.95      2.76 o 
   6   2   9        0.18       -1.21      2.48 o 
   7   2   9        0.32        3.23      3.88 o 
 -11   3   9      180.10      205.21      9.37 o 
 -10   3   9       47.46       38.82      3.48 o 
  -9   3   9      138.94      123.90      5.38 o 
  -8   3   9      414.25      392.15     11.45 o 
  -7   3   9      273.58      287.15      8.66 o 
  -6   3   9      335.69      336.22      9.81 o 
  -5   3   9      111.36      115.02      4.19 o 
  -4   3   9      489.46      473.71     13.03 o 
  -3   3   9     1480.45     1475.45     37.86 o 
  -2   3   9       93.02      102.67      4.92 o 
  -1   3   9       87.56       98.21      5.16 o 
   0   3   9       85.21       92.52      4.66 o 
   1   3   9      673.05      642.34     21.75 o 
   2   3   9      136.58      125.14      5.68 o 
   3   3   9       42.22       52.18      3.58 o 
   4   3   9       50.44       50.74      3.60 o 
   5   3   9      152.81      151.28      6.82 o 
   6   3   9       57.18       57.57      4.92 o 
   7   3   9       16.78       15.84      3.19 o 
 -11   4   9        3.31        4.82      2.03 o 
 -10   4   9      236.31      253.56     15.57 o 
  -9   4   9        0.43       -0.30      1.29 o 
  -8   4   9        5.18        5.85      1.54 o 
  -7   4   9       49.28       48.60      2.71 o 
  -6   4   9        0.33        0.95      1.12 o 
  -5   4   9      538.67      515.76     14.20 o 
  -4   4   9      571.12      533.40     14.54 o 
  -3   4   9      263.82      250.80      7.43 o 
  -2   4   9       97.89       97.80      4.60 o 
  -1   4   9      112.47       91.22      4.43 o 
   0   4   9        0.96        1.70      1.40 o 
   1   4   9       13.61       14.65      2.04 o 
   2   4   9       18.05       22.25      2.48 o 
   3   4   9       18.02       16.38      2.30 o 
   4   4   9        0.48       -0.08      2.24 o 
   5   4   9        0.49       -2.11      1.89 o 
   6   4   9        4.64        6.46      4.52 o 
   7   4   9        1.09        0.86      2.27 o 
 -11   5   9       19.64       20.82      3.07 o 
 -10   5   9      103.15      123.18      6.63 o 
  -9   5   9      148.65      147.03      6.16 o 
  -8   5   9      177.66      182.57      7.05 o 
  -7   5   9       76.05       67.84      3.29 o 
  -6   5   9      525.20      504.36     14.08 o 
  -5   5   9      747.93      749.17     19.98 o 
  -4   5   9        5.62        3.36      1.92 o 
  -3   5   9        3.59        2.56      1.04 o 
  -2   5   9      339.60      350.15     12.54 o 
  -1   5   9      404.77      395.88     14.01 o 
   0   5   9      167.69      175.17      7.18 o 
   1   5   9       27.54       26.74      2.59 o 
   2   5   9      156.96      147.78      7.84 o 
   3   5   9      216.54      213.13     10.37 o 
   4   5   9       93.44      108.03      6.61 o 
   5   5   9       39.73       35.02      6.06 o 
   6   5   9       25.61       16.87      3.10 o 
   7   5   9       41.36       37.30      5.25 o 
 -10   6   9        2.95        1.50      1.91 o 
  -9   6   9       66.48       77.07      4.98 o 
  -8   6   9      134.10      142.01      6.97 o 
  -7   6   9        5.64        3.99      1.53 o 
  -6   6   9      139.69      140.09      5.10 o 
  -5   6   9      157.24      158.47      5.45 o 
  -4   6   9       96.40       97.43      3.83 o 
  -3   6   9      237.05      229.49      6.28 o 
  -2   6   9       80.48       80.38      4.24 o 
  -1   6   9        9.14        7.29      1.70 o 
   0   6   9      410.66      393.30     14.07 o 
   1   6   9       29.55       33.28      3.52 o 
   2   6   9       23.88       26.28      3.33 o 
   3   6   9       76.27       80.24      6.87 o 
   4   6   9       28.52       33.73      3.80 o 
   5   6   9       38.34       37.78      5.52 o 
   6   6   9       17.39       17.98      5.92 o 
 -10   7   9       51.90       52.60      4.36 o 
  -9   7   9        2.38        0.42      1.83 o 
  -8   7   9       83.52       91.89      5.43 o 
  -7   7   9      821.00      850.96     29.53 o 
  -6   7   9      204.20      197.00      8.44 o 
  -5   7   9       39.90       38.86      2.43 o 
  -4   7   9      231.80      241.57      7.50 o 
  -3   7   9        7.23        5.03      1.07 o 
  -2   7   9        6.72        2.75      1.51 o 
  -1   7   9      230.10      227.48     10.66 o 
   0   7   9      302.53      290.70     20.25 o 
   1   7   9      240.61      253.47     11.94 o 
   2   7   9      166.33      178.36     14.11 o 
   3   7   9       24.79       24.46      6.17 o 
   4   7   9      209.44      224.84     20.36 o 
   5   7   9       56.79       63.38      5.31 o 
   6   7   9        0.42        0.26      2.25 o 
  -9   8   9       11.14        6.34      2.27 o 
  -8   8   9       18.01       19.90      2.78 o 
  -7   8   9        0.43        0.37      1.58 o 
  -6   8   9       27.28       30.46      4.31 o 
  -5   8   9        0.61        5.21      1.54 o 
  -4   8   9       41.80       42.14      2.50 o 
  -3   8   9        0.48       -1.24      0.90 o 
  -2   8   9       71.91       76.46      5.15 o 
  -1   8   9        3.45        3.56      2.02 o 
   0   8   9      107.29      110.11      6.57 o 
   1   8   9       19.16       21.24      4.90 o 
   2   8   9       77.26       94.87     10.29 o 
   3   8   9        0.01       -0.04      2.14 o 
   4   8   9        0.50        1.18      4.17 o 
   5   8   9        2.79        2.29      2.55 o 
  -8   9   9       76.80       75.18      4.99 o 
  -7   9   9       14.04       15.63      2.64 o 
  -6   9   9       37.36       31.60      3.20 o 
  -5   9   9      372.55      373.88     14.21 o 
  -4   9   9       90.97       93.44      8.46 o 
  -3   9   9        6.32        5.56      1.38 o 
  -2   9   9      112.20      101.30      6.19 o 
  -1   9   9      456.04      442.42     18.96 o 
   0   9   9       53.10       65.32      5.06 o 
   1   9   9        2.49        1.42      2.20 o 
   2   9   9      339.62      357.59     16.38 o 
   3   9   9      182.06      208.49     10.89 o 
   4   9   9        6.18        0.50      2.52 o 
   5   9   9       19.88       18.52      3.63 o 
  -7  10   9        7.33        5.79      2.12 o 
  -6  10   9       41.77       35.72      3.82 o 
  -5  10   9        8.42       11.36      2.21 o 
  -4  10   9       49.19       47.00      7.08 o 
  -3  10   9        2.17        3.82      1.34 o 
  -2  10   9       38.48       34.15      4.96 o 
  -1  10   9       77.18       68.30      6.79 o 
   0  10   9       23.47       24.87      3.48 o 
   1  10   9       12.87       11.35      2.86 o 
   2  10   9        2.29        2.23      2.41 o 
   3  10   9        3.10        2.97      2.67 o 
   4  10   9       22.26       16.39      3.54 o 
  -6  11   9       10.59       10.09      2.35 o 
  -5  11   9        3.69        2.40      1.76 o 
  -4  11   9       37.62       37.66      5.31 o 
  -3  11   9      329.31      330.90     10.81 o 
  -2  11   9      160.88      167.51     12.17 o 
  -1  11   9       49.15       42.60      5.76 o 
   0  11   9       25.06       33.99      5.44 o 
   1  11   9       46.02       57.20      6.84 o 
   2  11   9       64.60       81.33      6.34 o 
   3  11   9        1.68        1.84      2.76 o 
  -4  12   9       17.87       13.44      2.83 o 
  -3  12   9        1.32        0.13      1.35 o 
  -2  12   9       32.10       42.77      5.82 o 
  -1  12   9        2.98        2.96      3.12 o 
   0  12   9        5.28        4.85      3.29 o 
   1  12   9       12.39        7.54      3.72 o 
 -11   0  10      388.85      389.86     14.87 o 
 -10   0  10      399.94      395.79     14.74 o 
  -9   0  10       78.23       73.79      3.89 o 
  -8   0  10      290.25      266.68      9.06 o 
  -7   0  10      259.97      252.52      8.53 o 
  -6   0  10      769.77      717.97     20.96 o 
  -5   0  10        8.28        9.14      1.38 o 
  -4   0  10       16.15       13.68      1.40 o 
  -3   0  10      379.09      369.54     24.40 o 
  -2   0  10       24.39       33.88      5.33 o 
  -1   0  10       33.83       38.94      5.76 o 
   0   0  10       42.10       46.32      6.41 o 
   1   0  10     1606.14     1616.10     95.50 o 
   2   0  10      297.00      312.07     21.49 o 
   3   0  10       45.44       50.47      6.79 o 
   4   0  10       44.32       37.16      6.19 o 
   5   0  10       28.92       28.01      5.76 o 
   6   0  10       52.31       51.06      7.70 o 
   7   0  10       10.07        5.12      5.01 o 
 -11   1  10        0.03       -2.24      1.55 o 
 -10   1  10       39.53       42.72      2.40 o 
  -9   1  10       26.89       25.85      1.76 o 
  -8   1  10        0.14       -0.86      0.87 o 
  -7   1  10      178.24      168.98      4.39 o 
  -6   1  10        4.48        2.01      0.87 o 
  -5   1  10       29.61       30.36      1.97 o 
  -4   1  10       43.70       47.11      2.00 o 
  -3   1  10        7.43        8.44      4.61 o 
  -2   1  10        7.13        3.84      2.22 o 
  -1   1  10       42.71       46.40      4.41 o 
   0   1  10       48.95       43.10      3.17 o 
   1   1  10       31.66       30.65      2.80 o 
   2   1  10      107.23      103.88      5.14 o 
   3   1  10       76.64       72.44      5.67 o 
   4   1  10       11.91       16.92      3.39 o 
   5   1  10        0.21       -3.10      2.07 o 
   6   1  10        8.88        9.66      3.37 o 
   7   1  10       10.66        6.14      5.95 o 
 -11   2  10       33.63       31.22      2.86 o 
 -10   2  10       39.54       47.07      3.64 o 
  -9   2  10      438.37      420.05     12.43 o 
  -8   2  10      931.35      888.78     23.90 o 
  -7   2  10       92.13       90.39      3.75 o 
  -6   2  10      200.74      180.32      5.95 o 
  -5   2  10      179.99      168.13      5.52 o 
  -4   2  10      128.81      131.05      4.51 o 
  -3   2  10       15.44       17.05      2.99 o 
  -2   2  10       48.45       58.01      4.97 o 
  -1   2  10      203.44      171.08      9.41 o 
   0   2  10       48.82       55.41      3.50 o 
   1   2  10      205.13      212.84      8.51 o 
   2   2  10      191.92      178.75      7.52 o 
   3   2  10      284.02      289.88     13.95 o 
   4   2  10      115.83      124.35      7.52 o 
   5   2  10       17.20       11.69      2.36 o 
   6   2  10       32.85       26.92      3.74 o 
   7   2  10       14.42       13.80      3.40 o 
 -11   3  10        3.18        2.66      1.53 o 
 -10   3  10        0.01        0.69      1.58 o 
  -9   3  10       28.20       20.64      2.33 o 
  -8   3  10        1.81        0.28      1.26 o 
  -7   3  10        9.77        6.15      1.35 o 
  -6   3  10      667.81      612.69     16.77 o 
  -5   3  10        0.91        0.24      0.96 o 
  -4   3  10      632.95      594.06     16.10 o 
  -3   3  10        3.56        3.67      2.30 o 
  -2   3  10      136.80      146.68      8.42 o 
  -1   3  10       37.14       40.85      5.76 o 
   0   3  10       23.55       26.03      2.56 o 
   1   3  10       71.25       77.10      4.33 o 
   2   3  10       29.90       29.11      3.47 o 
   3   3  10        2.23        4.32      1.78 o 
   4   3  10       13.75        7.69      2.08 o 
   5   3  10        0.57       -0.27      1.99 o 
   6   3  10        0.00       -2.84      1.89 o 
 -10   4  10      221.60      232.68      8.83 o 
  -9   4  10       18.67       18.61      2.35 o 
  -8   4  10      170.03      165.68      5.97 o 
  -7   4  10      360.85      375.63     11.08 o 
  -6   4  10       82.51       87.56      3.69 o 
  -5   4  10       21.47       20.47      1.78 o 
  -4   4  10        2.70        2.79      1.10 o 
  -3   4  10      216.10      205.99     10.83 o 
  -2   4  10     1209.60     1216.48     51.36 o 
  -1   4  10      149.61      155.09      6.66 o 
   0   4  10       91.08       83.46      4.49 o 
   1   4  10      468.53      485.78     17.08 o 
   2   4  10      155.91      142.09      6.43 o 
   3   4  10        6.63        5.91      2.20 o 
   4   4  10        0.20       -0.21      1.97 o 
   5   4  10       37.41       35.50      3.99 o 
   6   4  10       31.43       31.04      4.98 o 
 -10   5  10       46.15       48.33      4.09 o 
  -9   5  10      186.22      189.08      7.50 o 
  -8   5  10       27.27       35.93      2.87 o 
  -7   5  10       20.77       23.69      2.95 o 
  -6   5  10        8.73       10.40      2.02 o 
  -5   5  10       15.29       18.26      2.85 o 
  -4   5  10       31.68       37.00      2.29 o 
  -3   5  10      515.79      547.97     24.56 o 
  -2   5  10        1.44        0.45      2.37 o 
  -1   5  10      237.76      261.10     10.00 o 
   0   5  10       40.58       50.61      6.08 o 
   1   5  10      145.68      147.90      7.03 o 
   2   5  10        2.88        3.69      3.02 o 
   3   5  10       17.28       15.30      4.90 o 
   4   5  10        5.38        2.28      2.17 o 
   5   5  10       78.33       75.14      5.62 o 
   6   5  10       13.21       11.29      6.65 o 
 -10   6  10       11.33        5.46      2.53 o 
  -9   6  10      127.51      144.98      7.32 o 
  -8   6  10       20.43       21.96      2.80 o 
  -7   6  10      156.51      163.26      5.94 o 
  -6   6  10      333.99      342.45     10.28 o 
  -5   6  10      482.19      476.84     13.50 o 
  -4   6  10      565.93      579.15     15.99 o 
  -3   6  10        0.60       -0.47      2.11 o 
  -2   6  10       14.21       19.52      3.31 o 
  -1   6  10      265.36      280.79     10.69 o 
   0   6  10      461.45      476.00     21.44 o 
   1   6  10       69.96       71.23      5.26 o 
   2   6  10       78.16       75.02      5.45 o 
   3   6  10       79.79       76.83      5.60 o 
   4   6  10       61.09       59.79      5.16 o 
   5   6  10       24.62       26.60      3.77 o 
  -9   7  10        0.67        0.23      1.78 o 
  -8   7  10       16.86       23.61      3.85 o 
  -7   7  10        3.61        4.49      1.86 o 
  -6   7  10       49.60       51.85      3.04 o 
  -5   7  10       11.65       12.08      1.88 o 
  -4   7  10       21.12       23.22      1.99 o 
  -3   7  10       11.12       13.67      3.82 o 
  -2   7  10       31.47       37.00      3.66 o 
  -1   7  10       59.06       52.80      4.40 o 
   0   7  10        1.76       -2.04      1.71 o 
   1   7  10        0.52       -0.47      1.98 o 
   2   7  10       63.76       62.69      7.00 o 
   3   7  10        4.00        4.16      2.48 o 
   4   7  10       16.16       18.82      3.48 o 
   5   7  10        1.08        1.00      2.45 o 
  -8   8  10        6.53        2.67      1.81 o 
  -7   8  10      121.91      134.46      6.79 o 
  -6   8  10      147.32      144.92      6.95 o 
  -5   8  10       87.74       91.10      4.51 o 
  -4   8  10      110.37      123.68      7.00 o 
  -3   8  10      120.54      113.43     10.45 o 
  -2   8  10       55.86       61.35      7.65 o 
  -1   8  10      223.66      228.26     11.10 o 
   0   8  10      365.82      381.57     22.65 o 
   1   8  10       15.12       13.92      3.00 o 
   2   8  10       32.14       36.76     10.02 o 
   3   8  10       29.73       40.52      4.61 o 
   4   8  10       11.54       11.45      3.14 o 
  -8   9  10       86.76      103.24      6.13 o 
  -7   9  10        0.00       -1.91      1.50 o 
  -6   9  10       19.51       21.24      2.76 o 
  -5   9  10        3.48        3.28      1.73 o 
  -4   9  10        6.71        8.24      2.75 o 
  -2   9  10        6.12        4.10      2.50 o 
  -1   9  10        2.62       -0.19      2.08 o 
   0   9  10       12.44        8.68      2.70 o 
   1   9  10        4.93        8.37      2.83 o 
   2   9  10        0.08       -1.92      2.20 o 
   3   9  10        3.36        3.88      2.83 o 
  -6  10  10        4.16        1.98      1.78 o 
  -5  10  10       34.57       28.09      3.03 o 
  -4  10  10       65.38       74.11      6.46 o 
  -2  10  10      126.38      141.92     10.66 o 
  -1  10  10       42.54       39.37      5.60 o 
   0  10  10       49.04       52.37      4.87 o 
   1  10  10        4.42        0.55      2.48 o 
   2  10  10       19.05       22.65      3.96 o 
  -5  11  10        0.61        0.55      1.64 o 
  -3  11  10        4.78        7.92      3.34 o 
  -2  11  10       16.06       12.66      3.93 o 
  -1  11  10        0.00        0.16      2.80 o 
   0  11  10        0.72        3.72      3.23 o 
   1  11  10        5.58        7.76      3.72 o 
 -10   1  11      154.87      160.08      5.29 o 
  -9   1  11      121.70      118.38      4.21 o 
  -8   1  11      206.76      203.24      5.27 o 
  -7   1  11       40.88       39.45      2.19 o 
  -6   1  11       26.16       27.49      1.77 o 
  -5   1  11       55.63       54.92      5.08 o 
  -4   1  11      141.61      154.73      9.04 o 
  -3   1  11      190.85      181.65     10.07 o 
  -2   1  11      510.40      501.97     22.91 o 
  -1   1  11      227.43      213.31     12.47 o 
   0   1  11      213.17      215.11     11.52 o 
   1   1  11      313.10      336.37     12.56 o 
   2   1  11      198.08      193.48      8.13 o 
   3   1  11       15.52       18.54      2.58 o 
   4   1  11        2.49       -0.72      1.90 o 
   5   1  11        5.47        5.04      2.17 o 
   6   1  11        2.28        0.03      2.90 o 
 -10   2  11        9.35       10.48      1.91 o 
  -9   2  11       55.82       56.14      2.86 o 
  -8   2  11        7.71        5.38      1.36 o 
  -7   2  11        2.00        2.05      1.24 o 
  -6   2  11       92.97       84.40      3.58 o 
  -5   2  11        1.51        0.46      1.32 o 
  -4   2  11      448.31      441.35     20.59 o 
  -3   2  11      260.81      238.34     12.42 o 
  -2   2  11       60.39       59.38      5.31 o 
  -1   2  11       45.51       56.67      5.22 o 
   0   2  11        7.41        8.85      2.95 o 
   1   2  11        1.09        1.72      1.68 o 
   2   2  11       13.07       13.73      2.36 o 
   3   2  11        0.61        1.71      1.72 o 
   4   2  11        7.05        6.15      2.16 o 
   5   2  11        0.23       -0.77      1.84 o 
 -10   3  11      224.58      237.01      9.00 o 
  -9   3  11       75.45       66.23      3.53 o 
  -8   3  11       40.95       33.89      2.50 o 
  -7   3  11      223.10      205.64      6.82 o 
  -6   3  11      119.78      122.28      4.57 o 
  -5   3  11        1.63        2.87      1.45 o 
  -4   3  11       45.50       53.98      5.12 o 
  -3   3  11      119.45      120.77      7.71 o 
  -2   3  11      815.44      818.55     35.71 o 
  -1   3  11      540.65      591.67     29.22 o 
   0   3  11       22.03       21.66      3.62 o 
   1   3  11       44.76       50.74      3.63 o 
   2   3  11      160.94      170.06      9.89 o 
   3   3  11       23.61       17.31      2.50 o 
   4   3  11        0.21       -0.09      3.29 o 
   5   3  11        8.02        7.17      2.68 o 
 -10   4  11        4.54        4.01      2.61 o 
  -9   4  11       73.58       81.33      4.45 o 
  -8   4  11        0.06        0.34      1.29 o 
  -7   4  11       36.66       45.76      3.28 o 
  -6   4  11        0.00        0.73      1.13 o 
  -5   4  11        2.36        0.87      2.31 o 
  -4   4  11      223.88      225.75     11.92 o 
  -3   4  11        7.01       11.41      3.12 o 
  -2   4  11       18.78       21.15      3.68 o 
  -1   4  11      184.33      191.23     10.55 o 
   0   4  11        2.97        2.82      2.13 o 
   1   4  11       35.29       39.56      3.31 o 
   2   4  11       23.59       23.57      2.72 o 
   3   4  11        0.01       -1.26      2.80 o 
   4   4  11        1.42        1.32      2.22 o 
   5   4  11        2.98        3.70      2.50 o 
  -9   5  11       87.52       89.55      4.74 o 
  -8   5  11      185.93      192.62      6.77 o 
  -7   5  11       94.84       89.23      4.17 o 
  -6   5  11       43.62       45.23      3.71 o 
  -5   5  11      198.78      182.33     10.34 o 
  -4   5  11      334.28      330.47     16.13 o 
  -3   5  11       36.17       50.40      4.97 o 
  -2   5  11        8.54       10.15      3.04 o 
  -1   5  11      261.93      275.64     22.38 o 
   0   5  11      270.25      299.97     12.71 o 
   1   5  11       55.64       58.69      4.90 o 
   2   5  11        4.63        4.40      2.34 o 
   3   5  11        9.38        4.43      2.48 o 
   4   5  11       16.85       22.13      3.45 o 
   5   5  11        6.02        5.63      2.56 o 
  -9   6  11        6.40        6.55      2.24 o 
  -8   6  11       59.05       65.93      6.62 o 
  -7   6  11        8.19       10.24      1.80 o 
  -6   6  11        0.15       -0.82      1.29 o 
  -5   6  11       36.17       42.69      4.78 o 
  -4   6  11       40.38       41.56      4.59 o 
  -3   6  11       22.15       26.64      3.90 o 
  -2   6  11       33.91       29.00      4.02 o 
  -1   6  11        9.54        6.79      4.15 o 
   0   6  11       32.09       31.72      3.80 o 
   1   6  11       28.63       27.84      3.73 o 
   2   6  11       42.72       41.37      4.32 o 
   3   6  11       49.96       53.40      6.49 o 
   4   6  11        0.46        1.45      2.31 o 
  -8   7  11       20.70       21.33      4.17 o 
  -7   7  11       59.64       54.83      3.64 o 
  -6   7  11      536.22      584.88     16.53 o 
  -5   7  11      190.81      211.44     11.67 o 
  -4   7  11        2.46        0.46      2.36 o 
  -3   7  11      206.82      213.77     11.56 o 
  -2   7  11        1.92        2.05      3.66 o 
  -1   7  11        0.58       -2.63      1.75 o 
   0   7  11       95.71      101.41      6.52 o 
   1   7  11      101.76       97.14      6.53 o 
   2   7  11       61.12       64.80      5.54 o 
   3   7  11       10.18        8.78      2.95 o 
   4   7  11       11.22       11.26      3.13 o 
  -7   8  11        6.73        6.16      2.15 o 
  -6   8  11        2.99        2.70      2.79 o 
  -5   8  11       13.97       17.56      4.85 o 
  -4   8  11       47.45       62.64      8.03 o 
  -3   8  11       10.46       13.90      4.74 o 
  -2   8  11        0.05       -3.88      3.07 o 
  -1   8  11       14.13       21.21      3.34 o 
   0   8  11        6.47        2.17      2.37 o 
   1   8  11       12.69       13.96      3.17 o 
   2   8  11        2.71        3.30      2.74 o 
   3   8  11        3.69        5.24      2.92 o 
  -6   9  11        0.38        0.43      1.71 o 
  -2   9  11       20.29       18.85      5.28 o 
  -1   9  11       38.97       39.25      6.27 o 
   0   9  11      148.10      151.43      8.73 o 
   1   9  11        9.49        7.68      2.90 o 
   2   9  11       18.24       21.69      4.74 o 
  -1  10  11       19.67       17.88      4.47 o 
   0  10  11        0.82       -0.49      2.26 o 
  -9   0  12      213.47      221.56      8.26 o 
  -8   0  12       25.30       24.79      2.42 o 
  -7   0  12       38.44       33.56      2.59 o 
  -6   0  12      135.96      132.55     12.01 o 
  -5   0  12      333.81      341.91     23.91 o 
  -4   0  12      239.82      256.11     18.96 o 
  -3   0  12      227.14      233.49     17.61 o 
  -2   0  12      663.88      671.38     42.50 o 
  -1   0  12      188.47      192.98     15.35 o 
   0   0  12       15.81       17.56      5.12 o 
   1   0  12        3.63       10.61      4.63 o 
   2   0  12      168.72      170.15     14.27 o 
   3   0  12       12.69       16.38      2.96 o 
   4   0  12        0.47        3.39      4.26 o 
  -9   1  12       64.01       64.26      3.11 o 
  -8   1  12       21.46       17.83      1.78 o 
  -7   1  12       11.75       10.40      1.42 o 
  -6   1  12       45.37       50.26      5.19 o 
  -5   1  12        7.34        6.79      2.97 o 
  -4   1  12       47.38       57.56      5.54 o 
  -3   1  12        1.07       -2.98      2.24 o 
  -2   1  12        6.24        6.56      3.05 o 
  -1   1  12       22.57       24.73      7.43 o 
   0   1  12        2.28        2.39      3.45 o 
   1   1  12        1.74       -1.29      2.38 o 
   2   1  12        7.27        6.41      2.95 o 
   3   1  12       41.39       44.94      5.45 o 
   4   1  12       11.50        9.11      2.50 o 
  -9   2  12       39.37       40.53      2.59 o 
  -8   2  12      171.01      166.66      5.30 o 
  -7   2  12      213.21      205.84      5.98 o 
  -6   2  12      143.80      148.60      9.12 o 
  -5   2  12       76.25       72.64      6.09 o 
  -4   2  12      319.88      327.11     16.30 o 
  -3   2  12      342.75      384.82     18.59 o 
  -2   2  12       65.77       70.90      5.99 o 
  -1   2  12      116.89      112.96      7.65 o 
   0   2  12      107.84      110.02      7.52 o 
   1   2  12        1.47       -2.64      2.35 o 
   2   2  12       11.97       14.06      2.44 o 
   3   2  12        4.35        4.98      2.13 o 
   4   2  12       18.09       16.03      2.79 o 
  -9   3  12        0.18       -1.93      1.29 o 
  -8   3  12       15.38       13.86      1.97 o 
  -7   3  12        4.43        2.25      1.59 o 
  -6   3  12       82.43       90.81      6.79 o 
  -5   3  12      148.63      147.17      9.06 o 
  -4   3  12       51.43       47.96      5.10 o 
  -3   3  12      214.45      198.88     11.14 o 
  -2   3  12       12.61       12.10      3.80 o 
  -1   3  12      176.60      178.16     10.34 o 
   0   3  12       49.48       62.37      5.82 o 
   1   3  12        1.91        4.86      2.68 o 
   2   3  12        7.01        3.75      1.97 o 
   3   3  12        1.37        1.49      1.84 o 
   4   3  12        2.54        1.39      2.28 o 
  -9   4  12       86.46       87.86      4.28 o 
  -8   4  12        0.50       -1.92      1.28 o 
  -7   4  12       21.19       17.88      2.20 o 
  -6   4  12      115.22      121.45      8.16 o 
  -5   4  12       75.74       85.78      9.02 o 
  -4   4  12       49.49       50.60      5.22 o 
  -3   4  12       86.98       88.05      6.70 o 
  -2   4  12      230.32      229.59     13.79 o 
  -1   4  12      439.43      478.05     37.78 o 
   0   4  12      107.90      133.43     13.76 o 
   1   4  12        0.22       -1.07      2.80 o 
   2   4  12       18.96       15.12      3.02 o 
   3   4  12        9.64        6.01      4.69 o 
   4   4  12        0.10       -1.00      2.18 o 
  -8   5  12      187.79      197.16      8.49 o 
  -7   5  12        3.51        0.83      1.37 o 
  -6   5  12        2.57        1.34      2.51 o 
  -5   5  12        0.19       -0.26      2.44 o 
  -4   5  12        8.37        9.61      3.20 o 
  -3   5  12       34.20       40.75      8.56 o 
  -2   5  12      217.91      235.62     12.68 o 
  -1   5  12        3.07        3.99      2.96 o 
   0   5  12       71.14       84.90     11.26 o 
   1   5  12       11.23       20.16      5.44 o 
   2   5  12        5.69       12.36      3.03 o 
   3   5  12        0.21       -0.75      2.08 o 
  -8   6  12       74.65       75.34      4.00 o 
  -7   6  12       87.12       95.06      4.37 o 
  -6   6  12       29.66       31.85      4.60 o 
  -5   6  12      158.57      185.84     10.87 o 
  -4   6  12       98.51       99.24      7.22 o 
  -3   6  12      168.08      167.51     11.85 o 
  -2   6  12       23.40       32.82      4.45 o 
  -1   6  12        7.33        5.12      4.42 o 
   0   6  12       64.80       58.44      8.13 o 
   1   6  12      104.63      111.49      7.16 o 
   2   6  12       23.74       22.04      3.78 o 
   3   6  12       34.68       32.88      5.09 o 
  -7   7  12        7.75        6.80      2.42 o 
  -6   7  12        7.63        6.23      4.36 o 
  -5   7  12       14.56       20.92      4.05 o 
  -4   7  12       18.54       20.21      3.82 o 
  -3   7  12       52.78       57.20      7.86 o 
  -2   7  12        0.03       -1.56      3.61 o 
  -1   7  12        4.99        1.13      4.26 o 
   0   7  12        6.81        3.66      4.36 o 
   1   7  12        2.02        2.90      2.65 o 
   2   7  12        0.40        0.89      2.59 o 
  -6   8  12       13.49       14.87      5.49 o 
  -4   8  12       33.83       38.56      6.79 o 
  -3   8  12       19.23       18.10      5.55 o 
  -2   8  12       87.30       83.54      9.59 o 
  -1   8  12       31.65       33.23      6.84 o 
   0   8  12       66.70       69.86      9.10 o 
   1   8  12      149.26      144.67     13.36 o 
  -2   9  12        4.46        7.33      4.79 o 
  -1   9  12        2.27        1.67      4.58 o 
  -8   1  13       82.86       98.67      7.75 o 
  -7   1  13      250.88      247.34     13.54 o 
  -6   1  13       62.55       77.67      6.62 o 
  -5   1  13      189.49      203.36     11.65 o 
  -4   1  13       84.68       87.09      6.95 o 
  -3   1  13       66.36       72.77      6.34 o 
  -2   1  13       34.33       39.05      4.74 o 
  -1   1  13        2.92       -1.34      2.48 o 
   0   1  13       35.85       39.96      5.01 o 
   1   1  13        1.92        3.39      2.97 o 
   2   1  13       49.12       66.62      6.35 o 
   3   1  13       68.32       85.22      7.16 o 
  -8   2  13        0.31       -0.47      2.76 o 
  -7   2  13       36.99       48.28      5.58 o 
  -6   2  13        6.09        9.08      3.31 o 
  -5   2  13       26.76       16.74      7.89 o 
  -4   2  13       44.99       52.48      5.56 o 
  -3   2  13      102.66      101.85      7.52 o 
  -2   2  13       58.61       55.38      5.63 o 
  -1   2  13       23.50       23.98      4.17 o 
   0   2  13       26.64       27.48      4.31 o 
   1   2  13        3.11        0.73      2.88 o 
   2   2  13       15.44       16.39      3.92 o 
   3   2  13        0.06       -1.58      3.10 o 
  -8   3  13       37.33       35.39      5.06 o 
  -7   3  13       31.71       27.33      4.49 o 
  -6   3  13       93.14       93.46      7.24 o 
  -5   3  13      196.91      212.88     12.58 o 
  -4   3  13       30.16       37.17      4.89 o 
  -3   3  13      108.26      104.41      7.64 o 
  -2   3  13       96.08       96.29      7.35 o 
  -1   3  13       46.00       42.99      6.89 o 
   0   3  13       70.04       87.43     11.55 o 
   1   3  13        5.67        8.00      3.20 o 
   2   3  13        3.66        5.41      3.61 o 
  -7   4  13        6.94        4.66      3.22 o 
  -6   4  13       13.37       16.77      4.42 o 
  -5   4  13        0.89        0.03      2.59 o 
  -4   4  13        4.22        2.16      2.88 o 
  -3   4  13       23.73       24.63      4.28 o 
  -2   4  13       17.83       16.29      4.12 o 
  -1   4  13       29.93       29.42      4.57 o 
   0   4  13       51.13       57.96      5.89 o 
   1   4  13       25.31       31.98      7.16 o 
   2   4  13        3.34        2.48      4.04 o 
  -7   5  13      126.74      141.75      9.52 o 
  -6   5  13      120.30      136.51      9.18 o 
  -5   5  13       58.61       58.96      9.88 o 
  -4   5  13      162.97      162.15     10.07 o 
  -3   5  13      139.84      141.35     13.79 o 
  -2   5  13       57.65       63.45      6.17 o 
  -1   5  13       18.82       12.97      3.79 o 
   0   5  13       35.84       34.31      7.11 o 
   1   5  13       65.42       58.22      8.62 o 
  -6   6  13        3.79        2.02      4.26 o 
  -5   6  13        2.96       -1.61      2.90 o 
  -4   6  13       36.52       47.53      5.48 o 
  -3   6  13        3.31        4.10      3.18 o 
  -2   6  13        1.16       -1.72      3.82 o 
  -1   6  13       34.90       27.20      6.52 o 
   0   6  13        8.72        7.54      5.12 o 
  -4   7  13      189.02      214.15     17.40 o 
  -3   7  13        7.91       -1.40      4.15 o 
  -2   7  13       36.68       23.21      6.30 o 
  -1   7  13       41.21       45.89      7.97 o 
  -6   0  14       23.45       10.83      5.17 o 
  -5   0  14       40.63       31.89      6.84 o 
  -4   0  14      248.67      263.97     20.47 o 
  -3   0  14       33.12       33.88      6.73 o 
  -2   0  14       14.70       13.63      5.12 o 
  -1   0  14       59.78       54.45      8.35 o 
   0   0  14       32.26       31.40      6.79 o 
   1   0  14       33.81       29.46      7.00 o 
  -6   1  14       29.43       30.82      4.87 o 
  -5   1  14        0.85       -3.39      2.74 o 
  -4   1  14        0.96       -1.91      2.65 o 
  -3   1  14        0.37       -1.21      2.57 o 
  -2   1  14       26.27       35.76      4.85 o 
  -1   1  14        0.04        1.39      2.86 o 
   0   1  14        0.04       -0.39      2.86 o 
  -6   2  14      142.58      140.66      9.48 o 
  -5   2  14       51.52       51.98      5.99 o 
  -4   2  14       17.87       15.67      4.02 o 
  -3   2  14       20.39       16.03      4.03 o 
  -2   2  14       66.65       90.17      7.31 o 
  -1   2  14        6.04        6.19      3.37 o 
   0   2  14       19.22       14.36      3.87 o 
  -6   3  14        3.73        5.18      3.32 o 
  -5   3  14       66.79       72.10      6.86 o 
  -4   3  14        4.55        0.38      2.97 o 
  -3   3  14        1.92       -0.48      2.99 o 
  -2   3  14      161.44      165.76     13.95 o 
  -1   3  14        7.57        3.74      3.34 o 
   0   3  14       15.84       17.75      4.09 o 
  -5   4  14       90.17       77.96      8.54 o 
  -4   4  14       42.43       43.56      5.58 o 
  -3   4  14        7.95        6.35      3.50 o 
  -2   4  14       25.04       19.67      6.11 o 
  -1   4  14       73.58       81.54     13.98 o 
  -3   5  14        0.16       -3.23      2.74 o 
                                                 
